# Supplementary material for: Genome-wide identification and expression analysis of the xyloglucan endotransglucosylase/hydrolase gene family in poplar
Source: BMC Genomics. 2021 Nov 8;22:804. doi: 10.1186/s12864-021-08134-8 (PMC8576992; doi:10.1186/s12864-021-08134-8)
Supplement: Supplementary file 2 — Additional file 2: Supplementary Table 1. Physicochemical characterization analysis of poplar XTH protein. [file 12864_2021_8134_MOESM2_ESM.xlsx]

## Sheet: PtrXTH protein information
Gene name	Transcript ID	Homologous genes of A. thaliana	Amino Acid	MW(kDa)	PI	GRAVY	Instability index	SignalP	Subcellular Localization
PtrXTH1	Potri.001G071000.1	AT2G06850.1	293	34.05	8.16	-0.443	43.12	21	Plasma membrane
PtrXTH2	Potri.001G136100.1	AT1G32170.1	351	40.77	8.8	-0.517	55.69	34	Plasma membrane
PtrXTH3	Potri.002G060400.1	AT4G14130.1	272	30.86	8.2	-0.404	46.84	-	Plasma membrane
PtrXTH4	Potri.002G060500.1	AT4G14130.1	294	33.42	9.16	-0.329	48.58	28	Plasma membrane
PtrXTH5	Potri.002G153200.1	AT1G14720.1	213	24.01	4.71	-0.372	43.41	-	Extracellular
PtrXTH6	Potri.002G236200.1	AT4G14130.1	288	32.99	9.16	-0.301	44.01	23	Plasma membrane
PtrXTH7	Potri.002G244200.1	AT3G25050.1	293	33.65	6.82	-0.609	30.9	27	Plasma membrane
PtrXTH8	Potri.003G097300.1	AT1G32170.1	348	40.42	8.7	-0.516	55.83	28	Plasma membrane
PtrXTH9	Potri.003G159700.1	AT2G06850.1	298	34.7	8.15	-0.413	39.7	26	Plasma membrane
PtrXTH10	Potri.004G021000.1	AT1G11545.1	293	34.12	4.72	-0.569	36.83	21	Plasma membrane
PtrXTH11	Potri.004G042400.1	AT4G25810.1	117	13.44	5.47	0.161	29.33	-	Extracellular
PtrXTH12	Potri.005G007200.1	AT4G25810.1	267	30.47	4.53	-0.452	39.48	-	Plasma membrane
PtrXTH13	Potri.005G201200.1	AT3G23730.1	294	33.15	8.84	-0.326	51.41	28	Plasma membrane
PtrXTH14	Potri.006G071200.1	AT4G25810.1	285	31.8	8.19	-0.342	31.02	23	Plasma membrane
PtrXTH15	Potri.006G122900.1	AT2G36870.1	294	33.94	9.53	-0.414	48.25	19	Extracellular
PtrXTH16	Potri.006G160700.1	AT2G36870.1	291	33.18	9.14	-0.392	34.01	25	Plasma membrane
PtrXTH17	Potri.006G169900.1	AT4G25810.1	287	32.71	6.38	-0.372	27.44	19	Plasma membrane
PtrXTH18	Potri.006G170000.1	AT4G25810.1	287	32.71	6.38	-0.372	27.44	19	Plasma membrane
PtrXTH19	Potri.006G170100.1	AT4G25810.1	287	32.71	6.38	-0.372	27.44	19	Plasma membrane
PtrXTH20	Potri.007G008500.1	AT4G37800.1	296	33.97	7.65	-0.256	34.63	32	Plasma membrane
PtrXTH21	Potri.008G138400.1	AT2G01850.1	336	38.16	6	-0.359	42.21	23	Extracellular
PtrXTH22	Potri.009G006600.1	AT3G44990.1	294	33.04	5.96	-0.443	47.09	21	Extracellular
PtrXTH23	Potri.009G083800.1	AT2G14620.1	320	37.41	9.19	-0.4	35.56	-	Plasma membrane
PtrXTH24	Potri.010G102300.1	AT2G01850.1	336	38.3	6.12	-0.389	40.04	23	Extracellular
PtrXTH25	Potri.011G025800.1	AT1G14720.1	273	31.87	5.05	-0.634	43.38	-	Plasma membrane
PtrXTH26	Potri.011G077300.1	AT3G23730.1	292	33.29	8.72	-0.386	36.64	25	Plasma membrane
PtrXTH27	Potri.011G077400.1	AT3G23730.1	274	31.61	9.67	-0.43	41.58	23	Plasma membrane
PtrXTH28	Potri.013G005700.1	AT4G30270.1	318	35.52	6.95	-0.293	34.35	-	Plasma membrane
PtrXTH29	Potri.013G152400.1	AT4G03210.1	294	33.44	5.81	-0.351	33.49	24	Plasma membrane
PtrXTH30	Potri.014G115000.1	AT1G10550.1	312	35.02	6.49	-0.254	51.99	23	Extracellular
PtrXTH31	Potri.014G140300.1	AT2G06850.1	293	33.83	8.76	-0.427	39.44	21	Plasma membrane
PtrXTH32	Potri.014G146100.1	AT3G23730.1	284	32.34	9.04	-0.327	41.81	23	Plasma membrane
PtrXTH33	Potri.014G152700.1	AT3G23730.1	195	23.11	4.78	-0.781	46.95	-	Plasma membrane
PtrXTH34	Potri.016G098600.1	AT2G36870.1	294	33.96	9.46	-0.434	51.07	19	Extracellular
PtrXTH35	Potri.018G084300.1	AT4G28850.1	291	33.28	9.33	-0.474	36.69	25	Plasma membrane
PtrXTH36	Potri.018G094800.1	AT4G28850.1	292	33.15	8.67	-0.333	31.98	34	Plasma membrane
PtrXTH37	Potri.018G094900.1	AT4G25810.1	291	33.15	5.61	-0.41	38.18	30	Plasma membrane
PtrXTH38	Potri.018G095100.1	AT4G25810.1	313	35.31	7.57	-0.271	32.4	21	Plasma membrane
PtrXTH39	Potri.018G095200.1	AT4G25810.1	286	32	5.04	-0.311	34.78	21	Plasma membrane
PtrXTH40	Potri.019G125000.1	AT4G03210.1	296	33.72	5.78	-0.311	34.92	24	Plasma membrane
PtrXTH41	Potri.T112300.1	AT3G23730.1	292	33.32	8.53	-0.366	36.01	25	Plasma membrane
PtrXTH42	Potri.T112400.1	AT3G23730.1	274	31.61	9.67	-0.427	40.01	23	Plasma membrane
PtrXTH43	Potri.T180200.1	AT4G14130.1	259	28.88	6.41	-0.251	41.61	28	Plasma membrane

## Sheet: XTH genes of A. thaliana
AT4G13080	AtXTH1
AT4G13090	AtXTH2
AT3G25050	AtXTH3
AT2G06850	AtXTH4
AT5G13870	AtXTH5
AT5G65730	AtXTH6
AT4G37800	AtXTH7
AT1G11545	AtXTH8
AT4G03210	AtXTH9
AT2G14620	AtXTH10
AT3G48580	AtXTH11
AT5G57530	AtXTH12
AT5G57540	AtXTH13
AT4G25820	AtXTH14
AT4G14130	AtXTH15
AT3G23730	AtXTH16
AT1G65310	AtXTH17
AT4G30280	AtXTH18
AT4G30290	AtXTH19
AT5G48070	AtXTH20
AT2G18800	AtXTH21
AT5G57560	AtXTH22
AT4G25810	AtXTH23
AT4G30270	AtXTH24
AT5G57550	AtXTH25
AT4G28850	AtXTH26
AT2G01850	AtXTH27
AT1G14720	AtXTH28
AT4G18990	AtXTH29
AT1G32170	AtXTH30
AT3G44990	AtXTH31
AT2G36870	AtXTH32
AT1G10550	AtXTH33

## Sheet: PtrXTH genes from Ye 
PtXTH1	eugene3.14600001
PtXTH2	fgenesh1_pm.C_scaffold_131000021
PtXTH3	grail3.0018003901
PtXTH4	eugene3.00660170
PtXTH5	eugene3.01570037
PtXTH6	fgenesh1_pg.C_LG_VI000550
PtXTH7	estExt_fgenesh1_pm_v1.C_LG_IX0596
PtXTH8	eugene3.00021425
PtXTH9	eugene3.00040523
PtXTH10	eugene3.00110488
PtXTH11	fgenesh1_pg.C_LG_XVIII000834
PtXTH12	fgenesh1_pm.C_LG_II000263
PtXTH13	estExt_Genewise1_v1.C_LG_V0594
PtXTH14	eugene3.00140931
PtXTH15	fgenesh1_pm.C_LG_II001086
PtXTH16	fgenesh1_pm.C_LG_XI000043
PtXTH17	estExt_Genewise1_v1.C_LG_XVIII2839
PtXTH18	estExt_Genewise1_v1.C_LG_XVIII2844
PtXTH19	fgenesh1_pg.C_LG_XVIII000833
PtXTH20	fgenesh1_pg.C_scaffold_171000031
PtXTH21	estExt_Genewise1_v1.C_LG_II3808
PtXTH22	fgenesh1_pm.C_LG_IX000032
PtXTH23	fgenesh1_pg.C_LG_XVIII000719
PtXTH24	eugene3.00110489
PtXTH25	eugene3.00040079
PtXTH26	estExt_Genewise1_v1.C_LG_XIV2905
PtXTH27	grail3.0008019801
PtXTH28	eugene3.00051083
PtXTH29	eugene3.00090819
PtXTH30	eugene3.00131219
PtXTH31	eugene3.00160931
PtXTH32	eugene3.00280224
PtXTH33	eugene3.16810001
PtXTH34	estExt_Genewise1_v1.C_LG_III1280
PtXTH35	eugene3.00190998
PtXTH36	grail3.0019035302
PtXTH37	eugene3.00130049
PtXTH38	estExt_Genewise1_v1.C_LG_XIV2164
PtXTH39	estExt_Genewise1_v1.C_LG_VIII2102
PtXTH40	grail3.0006015301
PtXTH41	eugene3.00290248
