# Supplementary material for: Genome-wide identification and expression analysis of the xyloglucan endotransglucosylase/hydrolase gene family in poplar
Source: BMC Genomics. 2021 Nov 8;22:804. doi: 10.1186/s12864-021-08134-8 (PMC8576992; doi:10.1186/s12864-021-08134-8)
Supplement: Supplementary file 3 — Additional file 3: Supplementary Table 2. Ten conserved motifs sequences found with MEME. [file 12864_2021_8134_MOESM3_ESM.xlsx]

## Sheet: Sheet1
motif 1	HDEIDFEFLGNLSGEPYTLHTNVYTQGKG
motif 2	PKNQPMRJYSSJWNADDWATRGGLVKTDWSKAPFTASYRNF
motif 3	LLTLSLDKASGSGFQSKNEYLFGKIDMQJKLVPGNSAGTVTAFYLSSZGP
motif 4	BREQQFYLWFDPTKDFHTYSILWNPQRIIFLVDGIPIRVFKNLESIGVPF
motif 5	WLSZELDATQRRRLRWVRKNYMIYBYCTDTKR
motif 6	GNFYQDFDITWGDDRAKILNN
motif 7	REERYHLWFDPSKDFHHYSILWTPKZIIF
motif 8	KANACVWSNGASSCS
motif 9	PPGLPPEC
motif 10	VDDVPIREYPRKESM
