# Supplementary material for: Genome-wide identification and expression analysis of the xyloglucan endotransglucosylase/hydrolase gene family in poplar
Source: BMC Genomics. 2021 Nov 8;22:804. doi: 10.1186/s12864-021-08134-8 (PMC8576992; doi:10.1186/s12864-021-08134-8)
Supplement: Supplementary file 4 — Additional file 4: Supplementary Table 3. The list of cis-regulatoty elements of PtrXTH gene promoter. [file 12864_2021_8134_MOESM4_ESM.xlsx]

## Sheet: Sheet1
Potri.001G071000.1	3-AF1 binding site	TAAGAGAGGAA	1162	10	-	Solanum tuberosum	light responsive element
Potri.001G071000.1	TGACG-motif	TGACG	1230	5	+	Hordeum vulgare	MeJA-responsiveness
Potri.001G071000.1	TGACG-motif	TGACG	1262	5	-	Hordeum vulgare	MeJA-responsiveness
Potri.001G071000.1	AE-box	AGAAACAA	58	8	-	Arabidopsis thaliana	light responsive element
Potri.001G071000.1	MRE	AACCTAA	552	7	+	Petroselinum crispum	light responsive element
Potri.001G071000.1	AuxRR-core	GGTCCAT	15	7	-	Nicotiana tabacum	auxin responsiveness
Potri.001G071000.1	CGTCA-motif	CGTCA	1230	5	-	Hordeum vulgare	MeJA-responsiveness
Potri.001G071000.1	CGTCA-motif	CGTCA	1262	5	+	Hordeum vulgare	MeJA-responsiveness
Potri.001G071000.1	I-box	AGATAAGG	1144	8	+	Triticum aestivum	light responsive element
Potri.001G071000.1	P-box	CCTTTTG	42	7	+	Oryza sativa	gibberellin-responsive element
Potri.001G071000.1	P-box	CCTTTTG	440	7	-	Oryza sativa	gibberellin-responsive element
Potri.001G071000.1	P-box	CCTTTTG	1123	7	-	Oryza sativa	gibberellin-responsive element
Potri.001G071000.1	GT1-motif	GGTTAA	531	6	+	Arabidopsis thaliana	light responsive element
Potri.001G071000.1	ARE	AAACCA	289	6	+	Zea mays	anaerobic induction
Potri.001G071000.1	ARE	AAACCA	1353	6	+	Zea mays	anaerobic induction
Potri.001G071000.1	ARE	AAACCA	1792	6	+	Zea mays	anaerobic induction
Potri.001G071000.1	TCT-motif	TCTTAC	463	6	-	Arabidopsis thaliana	light responsive element
Potri.001G071000.1	TCT-motif	TCTTAC	975	6	-	Arabidopsis thaliana	light responsive element
Potri.001G071000.1	MBS	CAACTG	352	6	-	Arabidopsis thaliana	drought-inducibility
Potri.001G071000.1	GC-motif	CCCCCG	128	6	-	Zea mays	anoxic specific inducibility
Potri.001G071000.1	GC-motif	CCCCCG	1752	6	+	Zea mays	anoxic specific inducibility
Potri.001G071000.1	G-Box	CACGTT	100	6	+	Pisum sativum	light responsive element
Potri.001G071000.1	circadian	CAAAGATATC	1391	9	-	Lycopersicon esculentum	circadian control
Potri.001G071000.1	WUN-motif	AAATTTCCT	1431	9	-	Brassica oleracea	wound-responsive element
Potri.001G071000.1	TGA-element	AACGAC	176	6	+	Brassica oleracea	auxin responsiveness
Potri.001G071000.1	ABRE	ACGTG	100	5	-	Arabidopsis thaliana	abscisic acid responsiveness
Potri.001G136100.1	GA-motif	ATAGATAA	756	8	+	Arabidopsis thaliana	light responsive element
Potri.001G136100.1	GA-motif	ATAGATAA	1510	8	-	Arabidopsis thaliana	light responsive element
Potri.001G136100.1	TGACG-motif	TGACG	1777	5	-	Hordeum vulgare	MeJA-responsiveness
Potri.001G136100.1	AE-box	AGAAACTT	782	8	+	Arabidopsis thaliana	light responsive element
Potri.001G136100.1	MRE	AACCTAA	1212	7	+	Petroselinum crispum	light responsive element
Potri.001G136100.1	MRE	AACCTAA	1640	7	-	Petroselinum crispum	light responsive element
Potri.001G136100.1	CGTCA-motif	CGTCA	1777	5	+	Hordeum vulgare	MeJA-responsiveness
Potri.001G136100.1	P-box	CCTTTTG	1281	7	-	Oryza sativa	gibberellin-responsive element
Potri.001G136100.1	Box 4	ATTAAT	125	6	+	Petroselinum crispum	light responsive element
Potri.001G136100.1	Box 4	ATTAAT	739	6	+	Petroselinum crispum	light responsive element
Potri.001G136100.1	Box 4	ATTAAT	894	6	+	Petroselinum crispum	light responsive element
Potri.001G136100.1	Box 4	ATTAAT	1064	6	-	Petroselinum crispum	light responsive element
Potri.001G136100.1	Box 4	ATTAAT	1681	6	-	Petroselinum crispum	light responsive element
Potri.001G136100.1	TCT-motif	TCTTAC	206	6	-	Arabidopsis thaliana	light responsive element
Potri.001G136100.1	ARE	AAACCA	140	6	-	Zea mays	anaerobic induction
Potri.001G136100.1	ARE	AAACCA	429	6	+	Zea mays	anaerobic induction
Potri.001G136100.1	ARE	AAACCA	911	6	-	Zea mays	anaerobic induction
Potri.001G136100.1	GT1-motif	GGTTAA	1377	6	+	Arabidopsis thaliana	light responsive element
Potri.001G136100.1	CAT-box	GCCACT	1766	6	-	Arabidopsis thaliana	meristem expression
Potri.001G136100.1	LAMP-element	CTTTATCA	1095	8	-	Pisum sativum	light responsive element
Potri.001G136100.1	MBS	CAACTG	1650	6	+	Arabidopsis thaliana	drought-inducibility
Potri.001G136100.1	G-Box	CACGTT	298	6	-	Pisum sativum	light responsive element
Potri.001G136100.1	GATA-motif	AAGGATAAGG	167	9	+	Solanum tuberosum	light responsive element
Potri.001G136100.1	GATA-motif	GATAGGA	412	7	-	Arabidopsis thaliana	light responsive element
Potri.001G136100.1	GATA-motif	GATAGGG	1883	7	-	Pisum sativum	light responsive element
Potri.001G136100.1	GATA-motif	AAGGATAAGG	1890	9	-	Solanum tuberosum	light responsive element
Potri.001G136100.1	TGA-element	AACGAC	68	6	+	Brassica oleracea	auxin responsiveness
Potri.001G136100.1	TGA-element	AACGAC	273	6	+	Brassica oleracea	auxin responsiveness
Potri.001G136100.1	TGA-element	AACGAC	1827	6	+	Brassica oleracea	auxin responsiveness
Potri.001G136100.1	TCCC-motif	TCTCCCT	1880	7	+	Spinacia oleracea	light responsive element
Potri.001G136100.1	ABRE	ACGTG	299	5	+	Arabidopsis thaliana	abscisic acid responsiveness
Potri.002G060400.1	RY-element	CATGCATG	115	8	+	Helianthus annuus	seed-specific regulation
Potri.002G060400.1	LTR	CCGAAA	206	6	-	Hordeum vulgare	low-temperature responsiveness
Potri.002G060400.1	Box 4	ATTAAT	198	6	+	Petroselinum crispum	light responsive element
Potri.002G060400.1	Box 4	ATTAAT	225	6	+	Petroselinum crispum	light responsive element
Potri.002G060400.1	Box 4	ATTAAT	233	6	+	Petroselinum crispum	light responsive element
Potri.002G060400.1	Box 4	ATTAAT	442	6	+	Petroselinum crispum	light responsive element
Potri.002G060400.1	Box 4	ATTAAT	811	6	+	Petroselinum crispum	light responsive element
Potri.002G060400.1	Box 4	ATTAAT	999	6	-	Petroselinum crispum	light responsive element
Potri.002G060400.1	Box 4	ATTAAT	1081	6	-	Petroselinum crispum	light responsive element
Potri.002G060400.1	Box 4	ATTAAT	1111	6	-	Petroselinum crispum	light responsive element
Potri.002G060400.1	Box 4	ATTAAT	1134	6	-	Petroselinum crispum	light responsive element
Potri.002G060400.1	Box 4	ATTAAT	1796	6	-	Petroselinum crispum	light responsive element
Potri.002G060400.1	P-box	CCTTTTG	1743	7	-	Oryza sativa	gibberellin-responsive element
Potri.002G060400.1	P-box	CCTTTTG	1890	7	-	Oryza sativa	gibberellin-responsive element
Potri.002G060400.1	I-box	AGATAAGG	1529	8	+	Triticum aestivum	light responsive element
Potri.002G060400.1	O2-site	GATGACATGG	723	9	+	Zea mays	zein metabolism regulation
Potri.002G060400.1	GATA-motif	AAGATAAGATT	892	10	-	Arabidopsis thaliana	light responsive element
Potri.002G060400.1	GATA-motif	AAGATAAGATT	973	10	+	Arabidopsis thaliana	light responsive element
Potri.002G060400.1	GATA-motif	AAGATAAGATT	1122	10	+	Arabidopsis thaliana	light responsive element
Potri.002G060400.1	GATA-motif	AAGGATAAGG	1959	9	-	Solanum tuberosum	light responsive element
Potri.002G060400.1	GATA-motif	GATAGGG	1980	7	-	Pisum sativum	light responsive element
Potri.002G060400.1	MBS	CAACTG	1623	6	+	Arabidopsis thaliana	drought-inducibility
Potri.002G060400.1	CAT-box	GCCACT	638	6	+	Arabidopsis thaliana	meristem expression
Potri.002G060400.1	TCT-motif	TCTTAC	267	6	+	Arabidopsis thaliana	light responsive element
Potri.002G060400.1	ARE	AAACCA	1330	6	+	Zea mays	anaerobic induction
Potri.002G060400.1	ARE	AAACCA	1472	6	+	Zea mays	anaerobic induction
Potri.002G060400.1	ARE	AAACCA	1538	6	+	Zea mays	anaerobic induction
Potri.002G060400.1	ARE	AAACCA	1683	6	-	Zea mays	anaerobic induction
Potri.002G060400.1	TCCC-motif	TCTCCCT	1786	7	+	Spinacia oleracea	light responsive element
Potri.002G060400.1	TCCC-motif	TCTCCCT	1977	7	+	Spinacia oleracea	light responsive element
Potri.002G060500.1	circadian	CAAAGATATC	420	9	-	Lycopersicon esculentum	circadian control
Potri.002G060500.1	ABRE	ACGTG	1511	5	-	Arabidopsis thaliana	abscisic acid responsiveness
Potri.002G060500.1	ARE	AAACCA	118	6	-	Zea mays	anaerobic induction
Potri.002G060500.1	ARE	AAACCA	201	6	-	Zea mays	anaerobic induction
Potri.002G060500.1	TCT-motif	TCTTAC	510	6	+	Arabidopsis thaliana	light responsive element
Potri.002G060500.1	GT1-motif	GGTTAAT	803	7	-	Avena sativa	light responsive element
Potri.002G060500.1	GT1-motif	GGTTAA	804	6	-	Arabidopsis thaliana	light responsive element
Potri.002G060500.1	MBS	CAACTG	326	6	-	Arabidopsis thaliana	drought-inducibility
Potri.002G060500.1	MBS	CAACTG	1493	6	-	Arabidopsis thaliana	drought-inducibility
Potri.002G060500.1	CAT-box	GCCACT	247	6	+	Arabidopsis thaliana	meristem expression
Potri.002G060500.1	CAT-box	GCCACT	1530	6	+	Arabidopsis thaliana	meristem expression
Potri.002G060500.1	G-box	CACGTC	1511	6	+	Zea mays	light responsive element
Potri.002G060500.1	AT1-motif	AATTATTTTTTATT	1169	13	+	Solanum tuberosum	light responsive element
Potri.002G060500.1	ATCT-motif	AATCTAATCC	951	9	-	Pisum sativum	light responsive element
Potri.002G060500.1	LTR	CCGAAA	1658	6	-	Hordeum vulgare	low-temperature responsiveness
Potri.002G153200.1	ABRE	GCAACGTGTC	1017	9	-	Hordeum vulgare	abscisic acid responsiveness
Potri.002G153200.1	ABRE	ACGTG	1019	5	-	Arabidopsis thaliana	abscisic acid responsiveness
Potri.002G153200.1	ABRE	CACGTG	1076	6	-	Arabidopsis thaliana	abscisic acid responsiveness
Potri.002G153200.1	ABRE	ACGTG	1077	5	+	Arabidopsis thaliana	abscisic acid responsiveness
Potri.002G153200.1	circadian	CAAAGATATC	25	9	+	Lycopersicon esculentum	circadian control
Potri.002G153200.1	G-Box	CACGTT	1019	6	+	Pisum sativum	light responsive element
Potri.002G153200.1	G-Box	CACGTG	1076	6	-	Pisum sativum	light responsive element
Potri.002G153200.1	G-box	ACACGTG(G/t)CACC	1018	10.5	+	Lycopersicon esculentum	light responsive element
Potri.002G153200.1	G-box	CACGTG	1076	6	-	Arabidopsis thaliana	light responsive element
Potri.002G153200.1	G-box	TAACACGTAG	1966	9	+	Brassica oleracea	light responsive element
Potri.002G153200.1	GATA-motif	AAGGATAAGG	776	9	+	Solanum tuberosum	light responsive element
Potri.002G153200.1	ARE	AAACCA	427	6	+	Zea mays	anaerobic induction
Potri.002G153200.1	ARE	AAACCA	733	6	+	Zea mays	anaerobic induction
Potri.002G153200.1	ARE	AAACCA	1212	6	+	Zea mays	anaerobic induction
Potri.002G153200.1	GT1-motif	GGTTAA	317	6	+	Arabidopsis thaliana	light responsive element
Potri.002G153200.1	GT1-motif	GGTTAA	1694	6	-	Arabidopsis thaliana	light responsive element
Potri.002G153200.1	GT1-motif	GGTTAA	1943	6	-	Arabidopsis thaliana	light responsive element
Potri.002G153200.1	Sp1	GGGCGG	261	6	+	Oryza sativa	light responsive element
Potri.002G153200.1	P-box	CCTTTTG	220	7	-	Oryza sativa	gibberellin-responsive element
Potri.002G153200.1	Box 4	ATTAAT	244	6	+	Petroselinum crispum	light responsive element
Potri.002G153200.1	Box 4	ATTAAT	1172	6	-	Petroselinum crispum	light responsive element
Potri.002G153200.1	Box 4	ATTAAT	1176	6	-	Petroselinum crispum	light responsive element
Potri.002G153200.1	Box 4	ATTAAT	1951	6	-	Petroselinum crispum	light responsive element
Potri.002G153200.1	AT1-motif	AATTATTTTTTATT	274	13	-	Solanum tuberosum	light responsive element
Potri.002G153200.1	CGTCA-motif	CGTCA	1127	5	+	Hordeum vulgare	MeJA-responsiveness
Potri.002G153200.1	TGACG-motif	TGACG	1127	5	-	Hordeum vulgare	MeJA-responsiveness
Potri.002G153200.1	AAAC-motif	CAATCAAAACCT	1848	11	+	Spinacia oleracea	light responsive element
Potri.002G236200.1	AT1-motif	AATTATTTTTTATT	1052	13	-	Solanum tuberosum	light responsive element
Potri.002G236200.1	Box 4	ATTAAT	271	6	+	Petroselinum crispum	light responsive element
Potri.002G236200.1	Box 4	ATTAAT	509	6	+	Petroselinum crispum	light responsive element
Potri.002G236200.1	Box 4	ATTAAT	1146	6	-	Petroselinum crispum	light responsive element
Potri.002G236200.1	Box 4	ATTAAT	1463	6	-	Petroselinum crispum	light responsive element
Potri.002G236200.1	Box 4	ATTAAT	1584	6	-	Petroselinum crispum	light responsive element
Potri.002G236200.1	I-box	atGATAAGGTC	56	10	+	Helianthus annuus	light responsive element
Potri.002G236200.1	TC-rich repeats	GTTTTCTTAC	1428	9	-	Nicotiana tabacum	defense and stress responsiveness
Potri.002G236200.1	AE-box	AGAAACTT	125	8	+	Arabidopsis thaliana	light responsive element
Potri.002G236200.1	MSA-like	TCAAACGGT	711	9	+	Catharanthus roseus	cell cycle regulation
Potri.002G236200.1	ACA-motif	AATCACAACCATA	935	12	+	Arabidopsis thaliana	light responsive element
Potri.002G236200.1	ABRE	ACGTG	818	5	+	Arabidopsis thaliana	abscisic acid responsiveness
Potri.002G236200.1	ABRE	ACGTG	1250	5	+	Arabidopsis thaliana	abscisic acid responsiveness
Potri.002G236200.1	TCCC-motif	TCTCCCT	1968	7	+	Spinacia oleracea	light responsive element
Potri.002G236200.1	MBS	CAACTG	877	6	+	Arabidopsis thaliana	drought-inducibility
Potri.002G236200.1	ARE	AAACCA	1400	6	+	Zea mays	anaerobic induction
Potri.002G236200.1	GATA-motif	GATAGGG	1910	7	-	Pisum sativum	light responsive element
Potri.002G236200.1	G-box	TACGTG	817	6	+	Arabidopsis thaliana	light responsive element
Potri.002G236200.1	ACE	CTAACGTATT	1515	9	-	Petroselinum crispum	light responsive element
Potri.002G236200.1	G-Box	CACGTT	1249	6	-	Pisum sativum	light responsive element
Potri.002G244200.1	GA-motif	ATAGATAA	331	8	-	Arabidopsis thaliana	light responsive element
Potri.002G244200.1	GA-motif	ATAGATAA	863	8	-	Arabidopsis thaliana	light responsive element
Potri.002G244200.1	chs-CMA1a	TTACTTAA	1491	8	+	Daucus carota	light responsive element
Potri.002G244200.1	TCA-element	CCATCTTTTT	65	9	+	Nicotiana tabacum	light responsive element
Potri.002G244200.1	TCA-element	CCATCTTTTT	1516	9	-	Nicotiana tabacum	light responsive element
Potri.002G244200.1	Box 4	ATTAAT	1137	6	-	Petroselinum crispum	light responsive element
Potri.002G244200.1	Box 4	ATTAAT	1415	6	-	Petroselinum crispum	light responsive element
Potri.002G244200.1	Box 4	ATTAAT	1719	6	-	Petroselinum crispum	light responsive element
Potri.002G244200.1	TCT-motif	TCTTAC	1324	6	-	Arabidopsis thaliana	light responsive element
Potri.002G244200.1	GT1-motif	GGTTAA	1185	6	+	Arabidopsis thaliana	light responsive element
Potri.002G244200.1	MBS	CAACTG	674	6	-	Arabidopsis thaliana	drought-inducibility
Potri.002G244200.1	ACE	GACACGTATG	1919	9	-	Petroselinum crispum	light responsive element
Potri.002G244200.1	G-box	TACGTG	686	6	+	Arabidopsis thaliana	light responsive element
Potri.002G244200.1	G-box	TACGTG	1921	6	+	Arabidopsis thaliana	light responsive element
Potri.002G244200.1	GATA-motif	GATAGGG	1521	7	+	Pisum sativum	light responsive element
Potri.002G244200.1	ABRE	ACGTG	687	5	+	Arabidopsis thaliana	abscisic acid responsiveness
Potri.002G244200.1	ABRE	ACGTG	1922	5	+	Arabidopsis thaliana	abscisic acid responsiveness
Potri.002G244200.1	MSA-like	(T/C)C(T/C)AACGG(T/C)(T/C)A	1179	9	+	Catharanthus roseus	cell cycle regulation
Potri.003G097300.1	Box 4	ATTAAT	400	6	+	Petroselinum crispum	light responsive element
Potri.003G097300.1	Box 4	ATTAAT	1491	6	-	Petroselinum crispum	light responsive element
Potri.003G097300.1	CGTCA-motif	CGTCA	1006	5	-	Hordeum vulgare	MeJA-responsiveness
Potri.003G097300.1	AT1-motif	AATTATTTTTTATT	1410	13	-	Solanum tuberosum	light responsive element
Potri.003G097300.1	MRE	AACCTAA	1983	7	-	Petroselinum crispum	light responsive element
Potri.003G097300.1	TGACG-motif	TGACG	1006	5	+	Hordeum vulgare	MeJA-responsiveness
Potri.003G097300.1	TATC-box	TATCCCA	1747	7	+	Oryza sativa	gibberellin-responsive element
Potri.003G097300.1	GATA-motif	GATAGGA	450	7	-	Arabidopsis thaliana	light responsive element
Potri.003G097300.1	GATA-motif	GATAGGA	699	7	+	Arabidopsis thaliana	light responsive element
Potri.003G097300.1	GATA-motif	AAGGATAAGG	1878	9	-	Solanum tuberosum	light responsive element
Potri.003G097300.1	GATA-motif	AAGGATAAGG	1941	9	+	Solanum tuberosum	light responsive element
Potri.003G097300.1	G-box	CTTCCACGTGGCA	1226	12	-	Arabidopsis thaliana	light responsive element
Potri.003G097300.1	G-box	GCCACGTGGA	1227	9	+	Arabidopsis thaliana	light responsive element
Potri.003G097300.1	G-Box	TCCACATGGCA	1226	11	-	Triticum aestivum	light responsive element
Potri.003G097300.1	CAT-box	GCCACT	1159	6	+	Arabidopsis thaliana	meristem expression
Potri.003G097300.1	ARE	AAACCA	374	6	-	Zea mays	anaerobic induction
Potri.003G097300.1	ARE	AAACCA	951	6	+	Zea mays	anaerobic induction
Potri.003G097300.1	ARE	AAACCA	1685	6	+	Zea mays	anaerobic induction
Potri.003G097300.1	GT1-motif	GGTTAA	1839	6	-	Arabidopsis thaliana	light responsive element
Potri.003G097300.1	GT1-motif	GGTTAA	1986	6	+	Arabidopsis thaliana	light responsive element
Potri.003G159700.1	G-box	TACGTG	1329	6	+	Arabidopsis thaliana	light responsive element
Potri.003G159700.1	G-Box	CACGTT	1477	6	-	Pisum sativum	light responsive element
Potri.003G159700.1	MBS	CAACTG	251	6	+	Arabidopsis thaliana	drought-inducibility
Potri.003G159700.1	CAT-box	GCCACT	1247	6	-	Arabidopsis thaliana	meristem expression
Potri.003G159700.1	ARE	AAACCA	607	6	+	Zea mays	anaerobic induction
Potri.003G159700.1	ARE	AAACCA	1737	6	-	Zea mays	anaerobic induction
Potri.003G159700.1	GT1-motif	GGTTAA	258	6	+	Arabidopsis thaliana	light responsive element
Potri.003G159700.1	GT1-motif	GGTTAA	260	6	-	Arabidopsis thaliana	light responsive element
Potri.003G159700.1	GT1-motif	GGTTAA	1280	6	+	Arabidopsis thaliana	light responsive element
Potri.003G159700.1	GT1-motif	GGTTAAT	1363	7	-	Avena sativa	light responsive element
Potri.003G159700.1	GT1-motif	GGTTAA	1364	6	-	Arabidopsis thaliana	light responsive element
Potri.003G159700.1	ABRE	AACCCGG	476	7	+	Arabidopsis thaliana	abscisic acid responsiveness
Potri.003G159700.1	ABRE	TACGTGTC	1329	8	+	Oryza sativa	abscisic acid responsiveness
Potri.003G159700.1	ABRE	ACGTG	1330	5	+	Arabidopsis thaliana	abscisic acid responsiveness
Potri.003G159700.1	ABRE	ACGTG	1478	5	+	Arabidopsis thaliana	abscisic acid responsiveness
Potri.003G159700.1	circadian	CAAAGATATC	1082	9	+	Lycopersicon esculentum	circadian control
Potri.003G159700.1	TGACG-motif	TGACG	1949	5	+	Hordeum vulgare	MeJA-responsiveness
Potri.003G159700.1	LTR	CCGAAA	923	6	-	Hordeum vulgare	low-temperature responsiveness
Potri.003G159700.1	Box 4	ATTAAT	483	6	+	Petroselinum crispum	light responsive element
Potri.003G159700.1	Box 4	ATTAAT	777	6	+	Petroselinum crispum	light responsive element
Potri.003G159700.1	Box 4	ATTAAT	1587	6	-	Petroselinum crispum	light responsive element
Potri.003G159700.1	Box 4	ATTAAT	1622	6	-	Petroselinum crispum	light responsive element
Potri.003G159700.1	Box 4	ATTAAT	1643	6	-	Petroselinum crispum	light responsive element
Potri.003G159700.1	Box 4	ATTAAT	1680	6	-	Petroselinum crispum	light responsive element
Potri.003G159700.1	CGTCA-motif	CGTCA	1949	5	-	Hordeum vulgare	MeJA-responsiveness
Potri.003G159700.1	Gap-box	CAAATGAA(A/G)A	1751	9.5	+	Arabidopsis thaliana	light responsive element
Potri.003G159700.1	AT1-motif	AATTATTTTTTATT	636	13	-	Solanum tuberosum	light responsive element
Potri.003G159700.1	O2-site	GTTGACGTGA	469	9	-	Zea mays	zein metabolism regulation
Potri.004G021000.1	ARE	AAACCA	1843	6	-	Zea mays	anaerobic induction
Potri.004G021000.1	GT1-motif	GGTTAA	247	6	+	Arabidopsis thaliana	light responsive element
Potri.004G021000.1	GT1-motif	GGTTAA	407	6	+	Arabidopsis thaliana	light responsive element
Potri.004G021000.1	GT1-motif	GGTTAA	409	6	-	Arabidopsis thaliana	light responsive element
Potri.004G021000.1	GT1-motif	GGTTAA	1549	6	-	Arabidopsis thaliana	light responsive element
Potri.004G021000.1	CAT-box	GCCACT	1253	6	+	Arabidopsis thaliana	meristem expression
Potri.004G021000.1	MBS	CAACTG	1070	6	-	Arabidopsis thaliana	drought-inducibility
Potri.004G021000.1	ACE	CTAACGTATT	920	9	-	Petroselinum crispum	light responsive element
Potri.004G021000.1	G-box	CCACGTAA	1674	8	+	Brassica napus	light responsive element
Potri.004G021000.1	G-box	TACGTG	1675	6	-	Arabidopsis thaliana	light responsive element
Potri.004G021000.1	ABRE	ACGTG	1675	5	-	Arabidopsis thaliana	abscisic acid responsiveness
Potri.004G021000.1	LS7	CAGATTTATTTTTA	120	13	+	Zea mays	light responsive element
Potri.004G021000.1	ATCT-motif	AATCTAATCC	1699	9	-	Pisum sativum	light responsive element
Potri.004G021000.1	MRE	AACCTAA	1551	7	+	Petroselinum crispum	light responsive element
Potri.004G021000.1	MRE	AACCTAA	1702	7	-	Petroselinum crispum	light responsive element
Potri.004G021000.1	AuxRR-core	GGTCCAT	1132	7	-	Nicotiana tabacum	auxin responsiveness
Potri.004G021000.1	P-box	CCTTTTG	1033	7	+	Oryza sativa	gibberellin-responsive element
Potri.004G021000.1	Box 4	ATTAAT	63	6	+	Petroselinum crispum	light responsive element
Potri.004G021000.1	Box 4	ATTAAT	263	6	+	Petroselinum crispum	light responsive element
Potri.004G021000.1	Box 4	ATTAAT	936	6	+	Petroselinum crispum	light responsive element
Potri.004G021000.1	Box 4	ATTAAT	1538	6	-	Petroselinum crispum	light responsive element
Potri.004G021000.1	Box 4	ATTAAT	1668	6	-	Petroselinum crispum	light responsive element
Potri.004G021000.1	Box 4	ATTAAT	1726	6	-	Petroselinum crispum	light responsive element
Potri.005G007200.1	TCCC-motif	TCTCCCT	439	7	+	Spinacia oleracea	light responsive element
Potri.005G007200.1	MBS	CAACTG	1767	6	+	Arabidopsis thaliana	drought-inducibility
Potri.005G007200.1	GT1-motif	GGTTAA	1179	6	-	Arabidopsis thaliana	light responsive element
Potri.005G007200.1	TCT-motif	TCTTAC	1133	6	-	Arabidopsis thaliana	light responsive element
Potri.005G007200.1	TCT-motif	TCTTAC	1579	6	-	Arabidopsis thaliana	light responsive element
Potri.005G007200.1	ARE	AAACCA	872	6	+	Zea mays	anaerobic induction
Potri.005G007200.1	ARE	AAACCA	970	6	+	Zea mays	anaerobic induction
Potri.005G007200.1	ARE	AAACCA	1270	6	+	Zea mays	anaerobic induction
Potri.005G007200.1	ARE	AAACCA	1644	6	+	Zea mays	anaerobic induction
Potri.005G007200.1	ARE	AAACCA	1654	6	+	Zea mays	anaerobic induction
Potri.005G007200.1	TCA-element	CCATCTTTTT	207	9	+	Nicotiana tabacum	light responsive element
Potri.005G007200.1	TCA-element	CCATCTTTTT	1671	9	+	Nicotiana tabacum	light responsive element
Potri.005G007200.1	Box 4	ATTAAT	31	6	+	Petroselinum crispum	light responsive element
Potri.005G007200.1	Box 4	ATTAAT	236	6	+	Petroselinum crispum	light responsive element
Potri.005G007200.1	Box 4	ATTAAT	532	6	+	Petroselinum crispum	light responsive element
Potri.005G007200.1	Box 4	ATTAAT	536	6	+	Petroselinum crispum	light responsive element
Potri.005G007200.1	Box 4	ATTAAT	940	6	+	Petroselinum crispum	light responsive element
Potri.005G007200.1	Box 4	ATTAAT	1663	6	-	Petroselinum crispum	light responsive element
Potri.005G007200.1	TC-rich repeats	GTTTTCTTAC	1579	9	-	Nicotiana tabacum	defense and stress responsiveness
Potri.005G007200.1	GA-motif	ATAGATAA	916	8	-	Arabidopsis thaliana	light responsive element
Potri.005G201200.1	G-Box	CACGTT	1031	6	+	Pisum sativum	light responsive element
Potri.005G201200.1	G-box	CACGTC	337	6	-	Zea mays	light responsive element
Potri.005G201200.1	G-box	CACGTC	1552	6	+	Zea mays	light responsive element
Potri.005G201200.1	GATA-motif	AAGATAAGATT	811	10	-	Arabidopsis thaliana	light responsive element
Potri.005G201200.1	GT1-motif	GGTTAA	837	6	+	Arabidopsis thaliana	light responsive element
Potri.005G201200.1	GT1-motif	GGTTAA	1345	6	-	Arabidopsis thaliana	light responsive element
Potri.005G201200.1	ARE	AAACCA	1584	6	+	Zea mays	anaerobic induction
Potri.005G201200.1	CAT-box	GCCACT	1571	6	+	Arabidopsis thaliana	meristem expression
Potri.005G201200.1	MBS	CAACTG	19	6	-	Arabidopsis thaliana	drought-inducibility
Potri.005G201200.1	MBS	CAACTG	1617	6	-	Arabidopsis thaliana	drought-inducibility
Potri.005G201200.1	ABRE	ACGTG	338	5	+	Arabidopsis thaliana	abscisic acid responsiveness
Potri.005G201200.1	ABRE	ACGTG	1031	5	-	Arabidopsis thaliana	abscisic acid responsiveness
Potri.005G201200.1	ABRE	ACGTG	1552	5	-	Arabidopsis thaliana	abscisic acid responsiveness
Potri.005G201200.1	MRE	AACCTAA	242	7	-	Petroselinum crispum	light responsive element
Potri.005G201200.1	ATCT-motif	AATCTAATCC	521	9	+	Pisum sativum	light responsive element
Potri.005G201200.1	TGACG-motif	TGACG	81	5	+	Hordeum vulgare	MeJA-responsiveness
Potri.005G201200.1	P-box	CCTTTTG	625	7	-	Oryza sativa	gibberellin-responsive element
Potri.005G201200.1	I-box	atGATAAGGTC	441	10	+	Helianthus annuus	light responsive element
Potri.005G201200.1	I-box	AGATAAGG	1980	8	-	Triticum aestivum	light responsive element
Potri.005G201200.1	Box 4	ATTAAT	417	6	+	Petroselinum crispum	light responsive element
Potri.005G201200.1	chs-CMA2a	TCACTTGA	1527	8	-	Petroselinum crispum	light responsive element
Potri.005G201200.1	CGTCA-motif	CGTCA	81	5	-	Hordeum vulgare	MeJA-responsiveness
Potri.006G071200.1	ABRE	ACGTG	695	5	-	Arabidopsis thaliana	abscisic acid responsiveness
Potri.006G071200.1	ABRE	ACGTG	1014	5	-	Arabidopsis thaliana	abscisic acid responsiveness
Potri.006G071200.1	TCCC-motif	TCTCCCT	918	7	-	Spinacia oleracea	light responsive element
Potri.006G071200.1	GT1-motif	GGTTAA	218	6	+	Arabidopsis thaliana	light responsive element
Potri.006G071200.1	GT1-motif	GGTTAA	220	6	-	Arabidopsis thaliana	light responsive element
Potri.006G071200.1	GT1-motif	GGTTAAT	1008	7	-	Avena sativa	light responsive element
Potri.006G071200.1	GT1-motif	GGTTAA	1009	6	-	Arabidopsis thaliana	light responsive element
Potri.006G071200.1	GT1-motif	GGTTAAT	1284	7	+	Avena sativa	light responsive element
Potri.006G071200.1	TCT-motif	TCTTAC	451	6	+	Arabidopsis thaliana	light responsive element
Potri.006G071200.1	Sp1	GGGCGG	1083	6	-	Oryza sativa	light responsive element
Potri.006G071200.1	MBS	CAACTG	1268	6	-	Arabidopsis thaliana	drought-inducibility
Potri.006G071200.1	G-box	CACGTC	695	6	+	Zea mays	light responsive element
Potri.006G071200.1	G-box	CACGTC	1014	6	+	Zea mays	light responsive element
Potri.006G071200.1	O2-site	GATGATGTGG	694	9	-	Zea mays	zein metabolism regulation
Potri.006G071200.1	CGTCA-motif	CGTCA	208	5	+	Hordeum vulgare	MeJA-responsiveness
Potri.006G071200.1	CGTCA-motif	CGTCA	697	5	+	Hordeum vulgare	MeJA-responsiveness
Potri.006G071200.1	CGTCA-motif	CGTCA	1759	5	+	Hordeum vulgare	MeJA-responsiveness
Potri.006G071200.1	AT1-motif	AATTATTTTTTATT	676	13	+	Solanum tuberosum	light responsive element
Potri.006G071200.1	AT1-motif	AATTATTTTTTATT	961	13	-	Solanum tuberosum	light responsive element
Potri.006G071200.1	Box 4	ATTAAT	164	6	+	Petroselinum crispum	light responsive element
Potri.006G071200.1	Box 4	ATTAAT	503	6	+	Petroselinum crispum	light responsive element
Potri.006G071200.1	Box 4	ATTAAT	943	6	+	Petroselinum crispum	light responsive element
Potri.006G071200.1	Box 4	ATTAAT	996	6	+	Petroselinum crispum	light responsive element
Potri.006G071200.1	Box 4	ATTAAT	1459	6	-	Petroselinum crispum	light responsive element
Potri.006G071200.1	Box 4	ATTAAT	1745	6	-	Petroselinum crispum	light responsive element
Potri.006G071200.1	ATCT-motif	AATCTAATCC	1398	9	+	Pisum sativum	light responsive element
Potri.006G071200.1	TGACG-motif	TGACG	208	5	-	Hordeum vulgare	MeJA-responsiveness
Potri.006G071200.1	TGACG-motif	TGACG	697	5	-	Hordeum vulgare	MeJA-responsiveness
Potri.006G071200.1	TGACG-motif	TGACG	1759	5	-	Hordeum vulgare	MeJA-responsiveness
Potri.006G071200.1	LTR	CCGAAA	1805	6	-	Hordeum vulgare	low-temperature responsiveness
Potri.006G122900.1	G-Box	CACGTT	165	6	+	Pisum sativum	light responsive element
Potri.006G122900.1	GATA-motif	GATAGGG	1333	7	-	Pisum sativum	light responsive element
Potri.006G122900.1	TCT-motif	TCTTAC	902	6	-	Arabidopsis thaliana	light responsive element
Potri.006G122900.1	TCT-motif	TCTTAC	1644	6	+	Arabidopsis thaliana	light responsive element
Potri.006G122900.1	ARE	AAACCA	1652	6	-	Zea mays	anaerobic induction
Potri.006G122900.1	ARE	AAACCA	1767	6	+	Zea mays	anaerobic induction
Potri.006G122900.1	GT1-motif	GGTTAA	38	6	+	Arabidopsis thaliana	light responsive element
Potri.006G122900.1	GT1-motif	GGTTAAT	140	7	-	Avena sativa	light responsive element
Potri.006G122900.1	GT1-motif	GGTTAA	141	6	-	Arabidopsis thaliana	light responsive element
Potri.006G122900.1	GT1-motif	GGTTAA	159	6	+	Arabidopsis thaliana	light responsive element
Potri.006G122900.1	GT1-motif	GGTTAA	682	6	+	Arabidopsis thaliana	light responsive element
Potri.006G122900.1	MBS	CAACTG	675	6	-	Arabidopsis thaliana	drought-inducibility
Potri.006G122900.1	MBS	CAACTG	1722	6	+	Arabidopsis thaliana	drought-inducibility
Potri.006G122900.1	MBS	CAACTG	1890	6	+	Arabidopsis thaliana	drought-inducibility
Potri.006G122900.1	ABRE	ACGTG	165	5	-	Arabidopsis thaliana	abscisic acid responsiveness
Potri.006G122900.1	TC-rich repeats	GTTTTCTTAC	1448	9	-	Nicotiana tabacum	defense and stress responsiveness
Potri.006G122900.1	ATCT-motif	AATCTAATCC	15	9	+	Pisum sativum	light responsive element
Potri.006G122900.1	ATCT-motif	AATCTAATCC	1437	9	-	Pisum sativum	light responsive element
Potri.006G122900.1	TGACG-motif	TGACG	1565	5	-	Hordeum vulgare	MeJA-responsiveness
Potri.006G122900.1	TCA-element	CCATCTTTTT	1102	9	-	Nicotiana tabacum	light responsive element
Potri.006G122900.1	Box 4	ATTAAT	57	6	+	Petroselinum crispum	light responsive element
Potri.006G122900.1	CGTCA-motif	CGTCA	1565	5	+	Hordeum vulgare	MeJA-responsiveness
Potri.006G160700.1	TGA-element	AACGAC	661	6	+	Brassica oleracea	auxin responsiveness
Potri.006G160700.1	GTGGC-motif	GATTCTGTGGC	646	10	+	Spinacia oleracea	light responsive element
Potri.006G160700.1	CAT-box	GCCACT	851	6	-	Arabidopsis thaliana	meristem expression
Potri.006G160700.1	MBS	CAACTG	1392	6	+	Arabidopsis thaliana	drought-inducibility
Potri.006G160700.1	TCT-motif	TCTTAC	466	6	+	Arabidopsis thaliana	light responsive element
Potri.006G160700.1	TCT-motif	TCTTAC	691	6	+	Arabidopsis thaliana	light responsive element
Potri.006G160700.1	TCT-motif	TCTTAC	1422	6	-	Arabidopsis thaliana	light responsive element
Potri.006G160700.1	GT1-motif	GGTTAAT	414	7	-	Avena sativa	light responsive element
Potri.006G160700.1	GT1-motif	GGTTAA	415	6	-	Arabidopsis thaliana	light responsive element
Potri.006G160700.1	ACE	CTAACGTATT	3	9	-	Petroselinum crispum	light responsive element
Potri.006G160700.1	CGTCA-motif	CGTCA	180	5	-	Hordeum vulgare	MeJA-responsiveness
Potri.006G160700.1	CGTCA-motif	CGTCA	575	5	-	Hordeum vulgare	MeJA-responsiveness
Potri.006G160700.1	CGTCA-motif	CGTCA	1474	5	-	Hordeum vulgare	MeJA-responsiveness
Potri.006G160700.1	Box 4	ATTAAT	53	6	+	Petroselinum crispum	light responsive element
Potri.006G160700.1	TGACG-motif	TGACG	180	5	+	Hordeum vulgare	MeJA-responsiveness
Potri.006G160700.1	TGACG-motif	TGACG	575	5	+	Hordeum vulgare	MeJA-responsiveness
Potri.006G160700.1	TGACG-motif	TGACG	1474	5	+	Hordeum vulgare	MeJA-responsiveness
Potri.006G160700.1	GARE-motif	TCTGTTG	223	7	-	Brassica oleracea	gibberellin-responsive element
Potri.006G160700.1	GARE-motif	TCTGTTG	1246	7	-	Brassica oleracea	gibberellin-responsive element
Potri.006G160700.1	TC-rich repeats	GTTTTCTTAC	462	9	+	Nicotiana tabacum	defense and stress responsiveness
Potri.006G160700.1	TC-rich repeats	GTTTTCTTAC	1422	9	-	Nicotiana tabacum	defense and stress responsiveness
Potri.006G169900.1	MRE	AACCTAA	1610	7	+	Petroselinum crispum	light responsive element
Potri.006G169900.1	GARE-motif	TCTGTTG	101	7	+	Brassica oleracea	gibberellin-responsive element
Potri.006G169900.1	LTR	CCGAAA	1705	6	+	Hordeum vulgare	low-temperature responsiveness
Potri.006G169900.1	TGACG-motif	TGACG	248	5	-	Hordeum vulgare	MeJA-responsiveness
Potri.006G169900.1	TGACG-motif	TGACG	277	5	-	Hordeum vulgare	MeJA-responsiveness
Potri.006G169900.1	TC-rich repeats	GTTTTCTTAC	1127	9	-	Nicotiana tabacum	defense and stress responsiveness
Potri.006G170000.1	CGTCA-motif	CGTCA	220	5	+	Hordeum vulgare	MeJA-responsiveness
Potri.006G170000.1	CGTCA-motif	CGTCA	249	5	+	Hordeum vulgare	MeJA-responsiveness
Potri.006G170000.1	CGTCA-motif	CGTCA	578	5	-	Hordeum vulgare	MeJA-responsiveness
Potri.006G170000.1	O2-site	GATGA(C/T)(A/G)TG(A/G)	150	8	-	Zea mays	zein metabolism regulation
Potri.006G170000.1	O2-site	GATGA(C/T)(A/G)TG(A/G)	1911	8	-	Zea mays	zein metabolism regulation
Potri.006G170000.1	MRE	AACCTAA	1610	7	+	Petroselinum crispum	light responsive element
Potri.006G170000.1	GARE-motif	TCTGTTG	73	7	+	Brassica oleracea	gibberellin-responsive element
Potri.006G170000.1	LTR	CCGAAA	1705	6	+	Hordeum vulgare	low-temperature responsiveness
Potri.006G170000.1	TGACG-motif	TGACG	220	5	-	Hordeum vulgare	MeJA-responsiveness
Potri.006G170000.1	TGACG-motif	TGACG	249	5	-	Hordeum vulgare	MeJA-responsiveness
Potri.006G170000.1	TGACG-motif	TGACG	578	5	+	Hordeum vulgare	MeJA-responsiveness
Potri.006G170000.1	TC-rich repeats	GTTTTCTTAC	1115	9	-	Nicotiana tabacum	defense and stress responsiveness
Potri.006G170100.1	ABRE	ACGTG	1750	5	+	Arabidopsis thaliana	abscisic acid responsiveness
Potri.006G170100.1	TCCC-motif	TCTCCCT	10	7	+	Spinacia oleracea	light responsive element
Potri.006G170100.1	TCCC-motif	TCTCCCT	31	7	+	Spinacia oleracea	light responsive element
Potri.006G170100.1	TCCC-motif	TCTCCCT	44	7	+	Spinacia oleracea	light responsive element
Potri.006G170100.1	TGA-element	AACGAC	1641	6	+	Brassica oleracea	auxin responsiveness
Potri.006G170100.1	G-Box	CACGTT	1749	6	-	Pisum sativum	light responsive element
Potri.006G170100.1	ACE	CTAACGTATT	1438	9	-	Petroselinum crispum	light responsive element
Potri.006G170100.1	ARE	AAACCA	1269	6	-	Zea mays	anaerobic induction
Potri.006G170100.1	TCT-motif	TCTTAC	1738	6	-	Arabidopsis thaliana	light responsive element
Potri.006G170100.1	MBS	CAACTG	1576	6	-	Arabidopsis thaliana	drought-inducibility
Potri.006G170100.1	Box 4	ATTAAT	298	6	+	Petroselinum crispum	light responsive element
Potri.006G170100.1	O2-site	GATGACATGG	1003	9	-	Zea mays	zein metabolism regulation
Potri.006G170100.1	O2-site	GATGA(C/T)(A/G)TG(A/G)	1911	8	-	Zea mays	zein metabolism regulation
Potri.006G170100.1	MRE	AACCTAA	1610	7	+	Petroselinum crispum	light responsive element
Potri.006G170100.1	LTR	CCGAAA	1705	6	+	Hordeum vulgare	low-temperature responsiveness
Potri.007G008500.1	LTR	CCGAAA	1640	6	-	Hordeum vulgare	low-temperature responsiveness
Potri.007G008500.1	TGACG-motif	TGACG	1815	5	+	Hordeum vulgare	MeJA-responsiveness
Potri.007G008500.1	chs-CMA2a	TCACTTGA	1865	8	+	Petroselinum crispum	light responsive element
Potri.007G008500.1	AT1-motif	AATTATTTTTTATT	1099	13	+	Solanum tuberosum	light responsive element
Potri.007G008500.1	CGTCA-motif	CGTCA	1815	5	-	Hordeum vulgare	MeJA-responsiveness
Potri.007G008500.1	chs-CMA1a	TTACTTAA	1093	8	+	Daucus carota	light responsive element
Potri.007G008500.1	TCA-element	CCATCTTTTT	1194	9	+	Nicotiana tabacum	light responsive element
Potri.007G008500.1	Box 4	ATTAAT	47	6	+	Petroselinum crispum	light responsive element
Potri.007G008500.1	Box 4	ATTAAT	723	6	+	Petroselinum crispum	light responsive element
Potri.007G008500.1	GT1-motif	GGTTAA	1935	6	-	Arabidopsis thaliana	light responsive element
Potri.007G008500.1	TCT-motif	TCTTAC	1895	6	+	Arabidopsis thaliana	light responsive element
Potri.007G008500.1	ATC-motif	TGCTATCCA	1213	9	+	Pisum sativum	light responsive element
Potri.007G008500.1	MBS	CAACTG	1795	6	-	Arabidopsis thaliana	drought-inducibility
Potri.007G008500.1	MBS	CAACTG	1900	6	+	Arabidopsis thaliana	drought-inducibility
Potri.007G008500.1	circadian	CAAAGATATC	1388	9	-	Lycopersicon esculentum	circadian control
Potri.007G008500.1	TGA-element	AACGAC	148	6	-	Brassica oleracea	auxin responsiveness
Potri.008G138400.1	GATA-motif	AAGGATAAGG	1787	9	-	Solanum tuberosum	light responsive element
Potri.008G138400.1	MBS	CAACTG	1147	6	+	Arabidopsis thaliana	drought-inducibility
Potri.008G138400.1	Sp1	GGGCGG	614	6	+	Oryza sativa	light responsive element
Potri.008G138400.1	GT1-motif	GGTTAA	688	6	+	Arabidopsis thaliana	light responsive element
Potri.008G138400.1	ARE	AAACCA	114	6	-	Zea mays	anaerobic induction
Potri.008G138400.1	ARE	AAACCA	1061	6	-	Zea mays	anaerobic induction
Potri.008G138400.1	TCT-motif	TCTTAC	131	6	-	Arabidopsis thaliana	light responsive element
Potri.008G138400.1	TCT-motif	TCTTAC	1339	6	-	Arabidopsis thaliana	light responsive element
Potri.008G138400.1	Box 4	ATTAAT	88	6	+	Petroselinum crispum	light responsive element
Potri.008G138400.1	Box 4	ATTAAT	268	6	+	Petroselinum crispum	light responsive element
Potri.008G138400.1	Box 4	ATTAAT	1133	6	-	Petroselinum crispum	light responsive element
Potri.008G138400.1	Box 4	ATTAAT	1226	6	-	Petroselinum crispum	light responsive element
Potri.008G138400.1	I-box	gGATAAGGTG	901	9	-	Zea mays	light responsive element
Potri.008G138400.1	I-box	gGATAAGGTG	989	9	+	Zea mays	light responsive element
Potri.008G138400.1	I-box	gGATAAGGTG	1785	9	-	Zea mays	light responsive element
Potri.008G138400.1	P-box	CCTTTTG	1306	7	-	Oryza sativa	gibberellin-responsive element
Potri.008G138400.1	CGTCA-motif	CGTCA	624	5	-	Hordeum vulgare	MeJA-responsiveness
Potri.008G138400.1	AT1-motif	AATTATTTTTTATT	261	13	-	Solanum tuberosum	light responsive element
Potri.008G138400.1	AT1-motif	AATTATTTTTTATT	458	14	+	Solanum tuberosum	light responsive element
Potri.008G138400.1	AE-box	AGAAACTT	927	8	-	Arabidopsis thaliana	light responsive element
Potri.008G138400.1	LTR	CCGAAA	25	6	+	Hordeum vulgare	low-temperature responsiveness
Potri.008G138400.1	LTR	CCGAAA	1454	6	-	Hordeum vulgare	low-temperature responsiveness
Potri.008G138400.1	TGACG-motif	TGACG	624	5	+	Hordeum vulgare	MeJA-responsiveness
Potri.008G138400.1	TC-rich repeats	GTTTTCTTAC	1339	9	-	Nicotiana tabacum	defense and stress responsiveness
Potri.009G006600.1	TGA-element	AACGAC	801	6	-	Brassica oleracea	auxin responsiveness
Potri.009G006600.1	ABRE	ACGTG	464	5	+	Arabidopsis thaliana	abscisic acid responsiveness
Potri.009G006600.1	GT1-motif	GGTTAA	1687	6	-	Arabidopsis thaliana	light responsive element
Potri.009G006600.1	TCT-motif	TCTTAC	67	6	-	Arabidopsis thaliana	light responsive element
Potri.009G006600.1	ARE	AAACCA	832	6	+	Zea mays	anaerobic induction
Potri.009G006600.1	MBS	CAACTG	428	6	-	Arabidopsis thaliana	drought-inducibility
Potri.009G006600.1	MBS	CAACTG	707	6	-	Arabidopsis thaliana	drought-inducibility
Potri.009G006600.1	MBS	CAACTG	1874	6	+	Arabidopsis thaliana	drought-inducibility
Potri.009G006600.1	G-box	TACGTG	463	6	+	Arabidopsis thaliana	light responsive element
Potri.009G006600.1	O2-site	GATGA(C/T)(A/G)TG(A/G)	1780	8	-	Zea mays	zein metabolism regulation
Potri.009G006600.1	AuxRR-core	GGTCCAT	1083	7	+	Nicotiana tabacum	auxin responsiveness
Potri.009G006600.1	CGTCA-motif	CGTCA	1811	5	+	Hordeum vulgare	MeJA-responsiveness
Potri.009G006600.1	TCA-element	CCATCTTTTT	482	9	-	Nicotiana tabacum	light responsive element
Potri.009G006600.1	TCA-element	CCATCTTTTT	1533	9	+	Nicotiana tabacum	light responsive element
Potri.009G006600.1	P-box	CCTTTTG	1313	7	-	Oryza sativa	gibberellin-responsive element
Potri.009G006600.1	Box 4	ATTAAT	5	6	+	Petroselinum crispum	light responsive element
Potri.009G006600.1	Box 4	ATTAAT	1147	6	-	Petroselinum crispum	light responsive element
Potri.009G006600.1	ATCT-motif	AATCTAATCC	22	9	+	Pisum sativum	light responsive element
Potri.009G006600.1	TGACG-motif	TGACG	1811	5	-	Hordeum vulgare	MeJA-responsiveness
Potri.009G006600.1	RY-element	CATGCATG	1650	8	-	Helianthus annuus	seed-specific regulation
Potri.009G006600.1	MRE	AACCTAA	960	7	-	Petroselinum crispum	light responsive element
Potri.009G006600.1	MRE	AACCTAA	1640	7	+	Petroselinum crispum	light responsive element
Potri.009G083800.1	LAMP-element	CTTTATCA	675	8	-	Pisum sativum	light responsive element
Potri.009G083800.1	LAMP-element	CTTTATCA	1346	8	+	Pisum sativum	light responsive element
Potri.009G083800.1	ARE	AAACCA	650	6	-	Zea mays	anaerobic induction
Potri.009G083800.1	ARE	AAACCA	1238	6	+	Zea mays	anaerobic induction
Potri.009G083800.1	TCT-motif	TCTTAC	1680	6	+	Arabidopsis thaliana	light responsive element
Potri.009G083800.1	GT1-motif	GGTTAAT	940	7	+	Avena sativa	light responsive element
Potri.009G083800.1	GATA-motif	AAGGATAAGG	459	9	-	Solanum tuberosum	light responsive element
Potri.009G083800.1	G-box	CACGAC	311	6	-	Zea mays	light responsive element
Potri.009G083800.1	TATC-box	TATCCCA	204	7	+	Oryza sativa	gibberellin-responsive element
Potri.009G083800.1	TGA-element	AACGAC	1588	6	+	Brassica oleracea	auxin responsiveness
Potri.009G083800.1	LTR	CCGAAA	1011	6	-	Hordeum vulgare	low-temperature responsiveness
Potri.009G083800.1	LTR	CCGAAA	1293	6	+	Hordeum vulgare	low-temperature responsiveness
Potri.009G083800.1	TGACG-motif	TGACG	1024	5	-	Hordeum vulgare	MeJA-responsiveness
Potri.009G083800.1	RY-element	CATGCATG	790	8	+	Helianthus annuus	seed-specific regulation
Potri.009G083800.1	CGTCA-motif	CGTCA	1024	5	+	Hordeum vulgare	MeJA-responsiveness
Potri.009G083800.1	O2-site	GATGACATGG	785	9	+	Zea mays	zein metabolism regulation
Potri.009G083800.1	Box 4	ATTAAT	422	6	+	Petroselinum crispum	light responsive element
Potri.010G102300.1	3-AF1 binding site	TAAGAGAGGAA	1840	10	-	Solanum tuberosum	light responsive element
Potri.010G102300.1	TGACG-motif	TGACG	1571	5	-	Hordeum vulgare	MeJA-responsiveness
Potri.010G102300.1	CGTCA-motif	CGTCA	1571	5	+	Hordeum vulgare	MeJA-responsiveness
Potri.010G102300.1	Gap-box	CAAATGAA(A/G)A	860	9.5	+	Arabidopsis thaliana	light responsive element
Potri.010G102300.1	Gap-box	CAAATGAA(A/G)A	1606	9.5	+	Arabidopsis thaliana	light responsive element
Potri.010G102300.1	TCA-element	CCATCTTTTT	184	9	-	Nicotiana tabacum	light responsive element
Potri.010G102300.1	Box 4	ATTAAT	255	6	+	Petroselinum crispum	light responsive element
Potri.010G102300.1	Box 4	ATTAAT	1096	6	-	Petroselinum crispum	light responsive element
Potri.010G102300.1	ARE	AAACCA	764	6	+	Zea mays	anaerobic induction
Potri.010G102300.1	ARE	AAACCA	796	6	+	Zea mays	anaerobic induction
Potri.010G102300.1	ARE	AAACCA	1106	6	+	Zea mays	anaerobic induction
Potri.010G102300.1	ARE	AAACCA	1301	6	-	Zea mays	anaerobic induction
Potri.010G102300.1	TCT-motif	TCTTAC	1846	6	+	Arabidopsis thaliana	light responsive element
Potri.010G102300.1	GT1-motif	GGTTAA	457	6	-	Arabidopsis thaliana	light responsive element
Potri.010G102300.1	GT1-motif	GGTTAA	467	6	-	Arabidopsis thaliana	light responsive element
Potri.010G102300.1	GT1-motif	GTGTGTGAA	1888	9	-	Solanum tuberosum	light responsive element
Potri.010G102300.1	GATA-motif	GATAGGG	137	7	+	Pisum sativum	light responsive element
Potri.010G102300.1	TCCC-motif	TCTCCCT	1701	7	+	Spinacia oleracea	light responsive element
Potri.010G102300.1	TCCC-motif	TCTCCCT	1759	7	+	Spinacia oleracea	light responsive element
Potri.011G025800.1	ARE	AAACCA	418	6	+	Zea mays	anaerobic induction
Potri.011G025800.1	ARE	AAACCA	595	6	-	Zea mays	anaerobic induction
Potri.011G025800.1	ARE	AAACCA	790	6	-	Zea mays	anaerobic induction
Potri.011G025800.1	ARE	AAACCA	855	6	+	Zea mays	anaerobic induction
Potri.011G025800.1	ARE	AAACCA	1406	6	-	Zea mays	anaerobic induction
Potri.011G025800.1	ARE	AAACCA	1501	6	+	Zea mays	anaerobic induction
Potri.011G025800.1	GT1-motif	GGTTAA	746	6	+	Arabidopsis thaliana	light responsive element
Potri.011G025800.1	GT1-motif	GGTTAAT	1086	7	-	Avena sativa	light responsive element
Potri.011G025800.1	GT1-motif	GGTTAA	1087	6	-	Arabidopsis thaliana	light responsive element
Potri.011G025800.1	GT1-motif	GGTTAA	1487	6	+	Arabidopsis thaliana	light responsive element
Potri.011G025800.1	ACE	CTAACGTATT	871	9	-	Petroselinum crispum	light responsive element
Potri.011G025800.1	GATA-motif	AAGGATAAGG	1043	9	+	Solanum tuberosum	light responsive element
Potri.011G025800.1	GATA-motif	AAGATAAGATT	1707	10	+	Arabidopsis thaliana	light responsive element
Potri.011G025800.1	MSA-like	(T/C)C(T/C)AACGG(T/C)(T/C)A	1245	8.5	+	Catharanthus roseus	cell cycle regulation
Potri.011G025800.1	GA-motif	ATAGATAA	1035	8	+	Arabidopsis thaliana	light responsive element
Potri.011G025800.1	MRE	AACCTAA	409	7	+	Petroselinum crispum	light responsive element
Potri.011G025800.1	AT1-motif	AATTATTTTTTATT	705	13	-	Solanum tuberosum	light responsive element
Potri.011G025800.1	Box 4	ATTAAT	712	6	+	Petroselinum crispum	light responsive element
Potri.011G025800.1	Box 4	ATTAAT	716	6	+	Petroselinum crispum	light responsive element
Potri.011G025800.1	Box 4	ATTAAT	720	6	+	Petroselinum crispum	light responsive element
Potri.011G025800.1	Box 4	ATTAAT	724	6	+	Petroselinum crispum	light responsive element
Potri.011G025800.1	TCA-element	CCATCTTTTT	543	9	-	Nicotiana tabacum	light responsive element
Potri.011G077300.1	ABRE	ACGTG	460	5	+	Arabidopsis thaliana	abscisic acid responsiveness
Potri.011G077300.1	ABRE	ACGTG	511	5	+	Arabidopsis thaliana	abscisic acid responsiveness
Potri.011G077300.1	ABRE	CACGTG	1381	6	-	Arabidopsis thaliana	abscisic acid responsiveness
Potri.011G077300.1	ABRE	ACGTG	1382	5	+	Arabidopsis thaliana	abscisic acid responsiveness
Potri.011G077300.1	ABRE	ACGTG	1837	5	+	Arabidopsis thaliana	abscisic acid responsiveness
Potri.011G077300.1	ABRE	ACGTG	1981	5	-	Arabidopsis thaliana	abscisic acid responsiveness
Potri.011G077300.1	GATA-motif	GATAGGA	1023	7	-	Arabidopsis thaliana	light responsive element
Potri.011G077300.1	G-Box	CACGTG	1381	6	-	Pisum sativum	light responsive element
Potri.011G077300.1	G-Box	CACGTT	1836	6	-	Pisum sativum	light responsive element
Potri.011G077300.1	G-Box	CACGTT	1981	6	+	Pisum sativum	light responsive element
Potri.011G077300.1	G-box	CACGTC	459	6	-	Zea mays	light responsive element
Potri.011G077300.1	G-box	CACGTC	510	6	-	Zea mays	light responsive element
Potri.011G077300.1	G-box	CACGTG	1381	6	-	Arabidopsis thaliana	light responsive element
Potri.011G077300.1	LAMP-element	CTTTATCA	1506	8	-	Pisum sativum	light responsive element
Potri.011G077300.1	CAT-box	GCCACT	748	6	-	Arabidopsis thaliana	meristem expression
Potri.011G077300.1	GT1-motif	GGTTAAT	1713	7	+	Avena sativa	light responsive element
Potri.011G077300.1	GT1-motif	GGTTAA	1950	6	-	Arabidopsis thaliana	light responsive element
Potri.011G077300.1	TCT-motif	TCTTAC	756	6	+	Arabidopsis thaliana	light responsive element
Potri.011G077300.1	TCT-motif	TCTTAC	1792	6	-	Arabidopsis thaliana	light responsive element
Potri.011G077300.1	ARE	AAACCA	375	6	+	Zea mays	anaerobic induction
Potri.011G077300.1	ARE	AAACCA	810	6	-	Zea mays	anaerobic induction
Potri.011G077300.1	ARE	AAACCA	1371	6	+	Zea mays	anaerobic induction
Potri.011G077300.1	TCA-element	CCATCTTTTT	1426	9	+	Nicotiana tabacum	light responsive element
Potri.011G077300.1	Box 4	ATTAAT	68	6	+	Petroselinum crispum	light responsive element
Potri.011G077300.1	Box 4	ATTAAT	1015	6	-	Petroselinum crispum	light responsive element
Potri.011G077300.1	Box 4	ATTAAT	1970	6	-	Petroselinum crispum	light responsive element
Potri.011G077300.1	CGTCA-motif	CGTCA	683	5	-	Hordeum vulgare	MeJA-responsiveness
Potri.011G077300.1	CGTCA-motif	CGTCA	698	5	-	Hordeum vulgare	MeJA-responsiveness
Potri.011G077300.1	CGTCA-motif	CGTCA	742	5	-	Hordeum vulgare	MeJA-responsiveness
Potri.011G077300.1	O2-site	GATGA(C/T)(A/G)TG(A/G)	517	8	-	Zea mays	zein metabolism regulation
Potri.011G077300.1	AE-box	AGAAACTT	353	8	-	Arabidopsis thaliana	light responsive element
Potri.011G077300.1	TGACG-motif	TGACG	683	5	+	Hordeum vulgare	MeJA-responsiveness
Potri.011G077300.1	TGACG-motif	TGACG	698	5	+	Hordeum vulgare	MeJA-responsiveness
Potri.011G077300.1	TGACG-motif	TGACG	742	5	+	Hordeum vulgare	MeJA-responsiveness
Potri.011G077400.1	GT1-motif	GTGTGTGAA	670	9	+	Solanum tuberosum	light responsive element
Potri.011G077400.1	GT1-motif	GGTTAA	1928	6	+	Arabidopsis thaliana	light responsive element
Potri.011G077400.1	ARE	AAACCA	1508	6	-	Zea mays	anaerobic induction
Potri.011G077400.1	ARE	AAACCA	1858	6	-	Zea mays	anaerobic induction
Potri.011G077400.1	TCT-motif	TCTTAC	466	6	-	Arabidopsis thaliana	light responsive element
Potri.011G077400.1	TCT-motif	TCTTAC	591	6	+	Arabidopsis thaliana	light responsive element
Potri.011G077400.1	G-box	TACGTG	72	6	+	Arabidopsis thaliana	light responsive element
Potri.011G077400.1	G-box	CACGTC	1287	6	-	Zea mays	light responsive element
Potri.011G077400.1	G-box	ACACGTGT	1338	8	-	Brassica napus	light responsive element
Potri.011G077400.1	G-box	CACGTG	1339	6	-	Arabidopsis thaliana	light responsive element
Potri.011G077400.1	ACE	GACACGTATG	1337	9	+	Petroselinum crispum	light responsive element
Potri.011G077400.1	G-Box	CACGTG	1339	6	-	Pisum sativum	light responsive element
Potri.011G077400.1	TGA-element	AACGAC	1937	6	-	Brassica oleracea	auxin responsiveness
Potri.011G077400.1	MSA-like	TCAAACGGT	1171	9	+	Catharanthus roseus	cell cycle regulation
Potri.011G077400.1	ABRE	ACGTG	73	5	+	Arabidopsis thaliana	abscisic acid responsiveness
Potri.011G077400.1	ABRE	ACGTG	1288	5	+	Arabidopsis thaliana	abscisic acid responsiveness
Potri.011G077400.1	ABRE	CGCACGTGTC	1337	9	-	Hordeum vulgare	abscisic acid responsiveness
Potri.011G077400.1	ABRE	CACGTG	1339	6	-	Arabidopsis thaliana	abscisic acid responsiveness
Potri.011G077400.1	ABRE	ACGTG	1340	5	+	Arabidopsis thaliana	abscisic acid responsiveness
Potri.011G077400.1	TCCC-motif	TCTCCCT	1131	7	-	Spinacia oleracea	light responsive element
Potri.011G077400.1	TCCC-motif	TCTCCCT	1272	7	-	Spinacia oleracea	light responsive element
Potri.011G077400.1	TGACG-motif	TGACG	998	5	+	Hordeum vulgare	MeJA-responsiveness
Potri.011G077400.1	TGACG-motif	TGACG	1286	5	+	Hordeum vulgare	MeJA-responsiveness
Potri.011G077400.1	MRE	AACCTAA	1196	7	-	Petroselinum crispum	light responsive element
Potri.011G077400.1	CGTCA-motif	CGTCA	998	5	-	Hordeum vulgare	MeJA-responsiveness
Potri.011G077400.1	CGTCA-motif	CGTCA	1286	5	-	Hordeum vulgare	MeJA-responsiveness
Potri.011G077400.1	Box 4	ATTAAT	1413	6	-	Petroselinum crispum	light responsive element
Potri.011G077400.1	TCA-element	CCATCTTTTT	1753	9	+	Nicotiana tabacum	light responsive element
Potri.011G077400.1	TCA-element	CCATCTTTTT	1900	9	+	Nicotiana tabacum	light responsive element
Potri.011G077400.1	I-box	cCATATCCAAT	884	10	-	Flaveria trinervia	light responsive element
Potri.013G005700.1	GATA-motif	GATAGGA	1602	7	+	Arabidopsis thaliana	light responsive element
Potri.013G005700.1	GATA-motif	GATAGGA	1942	7	-	Arabidopsis thaliana	light responsive element
Potri.013G005700.1	G-Box	CACGTT	800	6	+	Pisum sativum	light responsive element
Potri.013G005700.1	G-box	TACGTG	1496	6	+	Arabidopsis thaliana	light responsive element
Potri.013G005700.1	LAMP-element	CTTTATCA	200	8	-	Pisum sativum	light responsive element
Potri.013G005700.1	MBS	CAACTG	603	6	+	Arabidopsis thaliana	drought-inducibility
Potri.013G005700.1	MBS	CAACTG	1901	6	+	Arabidopsis thaliana	drought-inducibility
Potri.013G005700.1	GT1-motif	GGTTAA	1377	6	-	Arabidopsis thaliana	light responsive element
Potri.013G005700.1	TCT-motif	TCTTAC	1584	6	-	Arabidopsis thaliana	light responsive element
Potri.013G005700.1	ARE	AAACCA	1003	6	-	Zea mays	anaerobic induction
Potri.013G005700.1	ABRE	ACGTG	800	5	-	Arabidopsis thaliana	abscisic acid responsiveness
Potri.013G005700.1	ABRE	GCAACGTGTC	938	9	-	Hordeum vulgare	abscisic acid responsiveness
Potri.013G005700.1	ABRE	ACGTG	1497	5	+	Arabidopsis thaliana	abscisic acid responsiveness
Potri.013G005700.1	TATC-box	TATCCCA	567	7	+	Oryza sativa	gibberellin-responsive element
Potri.013G005700.1	TATC-box	TATCCCA	1704	7	+	Oryza sativa	gibberellin-responsive element
Potri.013G005700.1	TGA-element	AACGAC	1525	6	+	Brassica oleracea	auxin responsiveness
Potri.013G005700.1	LTR	CCGAAA	1190	6	+	Hordeum vulgare	low-temperature responsiveness
Potri.013G005700.1	TGACG-motif	TGACG	1566	5	+	Hordeum vulgare	MeJA-responsiveness
Potri.013G005700.1	TC-rich repeats	GTTTTCTTAC	1584	9	-	Nicotiana tabacum	defense and stress responsiveness
Potri.013G005700.1	TC-rich repeats	GTTTTCTTAC	1649	9	-	Nicotiana tabacum	defense and stress responsiveness
Potri.013G005700.1	TCA-element	CCATCTTTTT	430	9	-	Nicotiana tabacum	light responsive element
Potri.013G005700.1	TCA-element	CCATCTTTTT	1686	10	+	Nicotiana tabacum	light responsive element
Potri.013G005700.1	TCA-element	CCATCTTTTT	1796	9	+	Nicotiana tabacum	light responsive element
Potri.013G005700.1	Box 4	ATTAAT	414	6	+	Petroselinum crispum	light responsive element
Potri.013G005700.1	Box 4	ATTAAT	1313	6	-	Petroselinum crispum	light responsive element
Potri.013G005700.1	CGTCA-motif	CGTCA	1566	5	-	Hordeum vulgare	MeJA-responsiveness
Potri.013G005700.1	O2-site	GATGACATGG	1127	9	+	Zea mays	zein metabolism regulation
Potri.013G005700.1	AuxRR-core	GGTCCAT	749	7	+	Nicotiana tabacum	auxin responsiveness
Potri.013G152400.1	O2-site	GATGACATGG	1293	9	+	Zea mays	zein metabolism regulation
Potri.013G152400.1	CGTCA-motif	CGTCA	941	5	-	Hordeum vulgare	MeJA-responsiveness
Potri.013G152400.1	CGTCA-motif	CGTCA	1786	5	-	Hordeum vulgare	MeJA-responsiveness
Potri.013G152400.1	chs-CMA1a	TTACTTAA	1715	8	-	Daucus carota	light responsive element
Potri.013G152400.1	Box 4	ATTAAT	567	6	+	Petroselinum crispum	light responsive element
Potri.013G152400.1	Box 4	ATTAAT	726	6	+	Petroselinum crispum	light responsive element
Potri.013G152400.1	Box 4	ATTAAT	790	6	+	Petroselinum crispum	light responsive element
Potri.013G152400.1	Box 4	ATTAAT	1415	6	-	Petroselinum crispum	light responsive element
Potri.013G152400.1	ATCT-motif	AATCTAATCC	783	9	-	Pisum sativum	light responsive element
Potri.013G152400.1	GA-motif	ATAGATAA	1409	8	-	Arabidopsis thaliana	light responsive element
Potri.013G152400.1	TGACG-motif	TGACG	941	5	+	Hordeum vulgare	MeJA-responsiveness
Potri.013G152400.1	TGACG-motif	TGACG	1786	5	+	Hordeum vulgare	MeJA-responsiveness
Potri.013G152400.1	ABRE	ACGTG	943	5	+	Arabidopsis thaliana	abscisic acid responsiveness
Potri.013G152400.1	ABRE	GACACGTGGC	1116	9	-	Triticum aestivum	abscisic acid responsiveness
Potri.013G152400.1	ABRE	CACGTG	1118	6	-	Arabidopsis thaliana	abscisic acid responsiveness
Potri.013G152400.1	ABRE	ACGTG	1119	5	+	Arabidopsis thaliana	abscisic acid responsiveness
Potri.013G152400.1	ABRE	ACGTG	1285	5	+	Arabidopsis thaliana	abscisic acid responsiveness
Potri.013G152400.1	ABRE	ACGTG	1788	5	+	Arabidopsis thaliana	abscisic acid responsiveness
Potri.013G152400.1	ARE	AAACCA	804	6	+	Zea mays	anaerobic induction
Potri.013G152400.1	CAT-box	GCCACT	1809	6	-	Arabidopsis thaliana	meristem expression
Potri.013G152400.1	MBS	CAACTG	1083	6	+	Arabidopsis thaliana	drought-inducibility
Potri.013G152400.1	MBS	CAACTG	1149	6	+	Arabidopsis thaliana	drought-inducibility
Potri.013G152400.1	G-Box	CACGTG	1118	6	-	Pisum sativum	light responsive element
Potri.013G152400.1	G-box	CACGTC	942	6	-	Zea mays	light responsive element
Potri.013G152400.1	G-box	tgACACGTGGCA	1115	11	-	Lycopersicon esculentum	light responsive element
Potri.013G152400.1	G-box	CACGTG	1118	6	-	Arabidopsis thaliana	light responsive element
Potri.013G152400.1	G-box	CAGACGTGGCA	1282	10	+	Nicotiana plumbaginifolia	light responsive element
Potri.013G152400.1	G-box	CACGTC	1284	6	-	Zea mays	light responsive element
Potri.013G152400.1	G-box	CACGTC	1787	6	-	Zea mays	light responsive element
Potri.013G152400.1	GATA-motif	AAGATAAGATT	782	10	+	Arabidopsis thaliana	light responsive element
Potri.014G115000.1	TGACG-motif	TGACG	1974	5	-	Hordeum vulgare	MeJA-responsiveness
Potri.014G115000.1	TGACG-motif	TGACG	1989	5	-	Hordeum vulgare	MeJA-responsiveness
Potri.014G115000.1	ATCT-motif	AATCTAATCC	544	9	+	Pisum sativum	light responsive element
Potri.014G115000.1	TC-rich repeats	GTTTTCTTAC	557	9	-	Nicotiana tabacum	defense and stress responsiveness
Potri.014G115000.1	TC-rich repeats	ATTCTCTAAC	1070	9	+	Nicotiana tabacum	defense and stress responsiveness
Potri.014G115000.1	TC-rich repeats	ATTCTCTAAC	1731	9	-	Nicotiana tabacum	defense and stress responsiveness
Potri.014G115000.1	Box 4	ATTAAT	407	6	+	Petroselinum crispum	light responsive element
Potri.014G115000.1	Box 4	ATTAAT	599	6	+	Petroselinum crispum	light responsive element
Potri.014G115000.1	Box 4	ATTAAT	645	6	+	Petroselinum crispum	light responsive element
Potri.014G115000.1	Box 4	ATTAAT	1362	6	-	Petroselinum crispum	light responsive element
Potri.014G115000.1	TCA-element	CCATCTTTTT	131	9	-	Nicotiana tabacum	light responsive element
Potri.014G115000.1	CGTCA-motif	CGTCA	1974	5	+	Hordeum vulgare	MeJA-responsiveness
Potri.014G115000.1	CGTCA-motif	CGTCA	1989	5	+	Hordeum vulgare	MeJA-responsiveness
Potri.014G115000.1	O2-site	GTTGACGTGA	1986	9	-	Zea mays	zein metabolism regulation
Potri.014G115000.1	GATA-motif	AAGATAAGATT	1354	10	+	Arabidopsis thaliana	light responsive element
Potri.014G115000.1	G-box	CACGTG	1420	6	-	Arabidopsis thaliana	light responsive element
Potri.014G115000.1	G-box	CACGTC	1987	6	+	Zea mays	light responsive element
Potri.014G115000.1	G-Box	CACGTT	1273	6	-	Pisum sativum	light responsive element
Potri.014G115000.1	G-Box	CACGTG	1420	6	-	Pisum sativum	light responsive element
Potri.014G115000.1	MBS	CAACTG	493	6	+	Arabidopsis thaliana	drought-inducibility
Potri.014G115000.1	TCT-motif	TCTTAC	153	6	+	Arabidopsis thaliana	light responsive element
Potri.014G115000.1	TCT-motif	TCTTAC	557	6	-	Arabidopsis thaliana	light responsive element
Potri.014G115000.1	TCT-motif	TCTTAC	1259	6	-	Arabidopsis thaliana	light responsive element
Potri.014G115000.1	TCT-motif	TCTTAC	1731	6	-	Arabidopsis thaliana	light responsive element
Potri.014G115000.1	ARE	AAACCA	821	6	-	Zea mays	anaerobic induction
Potri.014G115000.1	ARE	AAACCA	1252	6	+	Zea mays	anaerobic induction
Potri.014G115000.1	ARE	AAACCA	1820	6	+	Zea mays	anaerobic induction
Potri.014G115000.1	GT1-motif	GGTTAA	1313	6	+	Arabidopsis thaliana	light responsive element
Potri.014G115000.1	ABRE	ACGTG	1274	5	+	Arabidopsis thaliana	abscisic acid responsiveness
Potri.014G115000.1	ABRE	CACGTG	1420	6	-	Arabidopsis thaliana	abscisic acid responsiveness
Potri.014G115000.1	ABRE	ACGTG	1421	5	+	Arabidopsis thaliana	abscisic acid responsiveness
Potri.014G115000.1	ABRE	ACGTG	1987	5	-	Arabidopsis thaliana	abscisic acid responsiveness
Potri.014G115000.1	TGA-element	AACGAC	360	6	-	Brassica oleracea	auxin responsiveness
Potri.014G115000.1	circadian	CAAAGATATC	395	9	+	Lycopersicon esculentum	circadian control
Potri.014G115000.1	circadian	CAAAGATATC	1154	10	+	Lycopersicon esculentum	circadian control
Potri.014G140300.1	MBS	CAACTG	796	6	+	Arabidopsis thaliana	drought-inducibility
Potri.014G140300.1	ATC-motif	AGCTATCCA	969	9	-	Arabidopsis thaliana	light responsive element
Potri.014G140300.1	GC-motif	CCCCCG	1910	6	-	Zea mays	anoxic specific inducibility
Potri.014G140300.1	G-Box	CACGTG	178	6	+	Pisum sativum	light responsive element
Potri.014G140300.1	G-Box	CACGTG	674	6	+	Pisum sativum	light responsive element
Potri.014G140300.1	G-Box	CACGTT	1568	6	-	Pisum sativum	light responsive element
Potri.014G140300.1	G-Box	CACGTT	1717	6	+	Pisum sativum	light responsive element
Potri.014G140300.1	G-box	CACGTG	178	6	+	Arabidopsis thaliana	light responsive element
Potri.014G140300.1	G-box	GCCACGTGGA	492	9	+	Arabidopsis thaliana	light responsive element
Potri.014G140300.1	G-box	CACGTC	494	6	-	Zea mays	light responsive element
Potri.014G140300.1	G-box	TACGTG	610	6	+	Arabidopsis thaliana	light responsive element
Potri.014G140300.1	G-box	CACGTG	674	6	+	Arabidopsis thaliana	light responsive element
Potri.014G140300.1	TGA-element	AACGAC	465	6	-	Brassica oleracea	auxin responsiveness
Potri.014G140300.1	ABRE	CACGTG	178	6	+	Arabidopsis thaliana	abscisic acid responsiveness
Potri.014G140300.1	ABRE	ACGTG	179	5	+	Arabidopsis thaliana	abscisic acid responsiveness
Potri.014G140300.1	ABRE	ACGTG	495	5	+	Arabidopsis thaliana	abscisic acid responsiveness
Potri.014G140300.1	ABRE	ACGTG	611	5	+	Arabidopsis thaliana	abscisic acid responsiveness
Potri.014G140300.1	ABRE	CACGTG	674	6	+	Arabidopsis thaliana	abscisic acid responsiveness
Potri.014G140300.1	ABRE	ACGTG	675	5	+	Arabidopsis thaliana	abscisic acid responsiveness
Potri.014G140300.1	ABRE	ACGTG	1569	5	+	Arabidopsis thaliana	abscisic acid responsiveness
Potri.014G140300.1	ABRE	ACGTG	1717	5	-	Arabidopsis thaliana	abscisic acid responsiveness
Potri.014G140300.1	GARE-motif	TCTGTTG	1957	7	+	Brassica oleracea	gibberellin-responsive element
Potri.014G140300.1	TGACG-motif	TGACG	1782	5	-	Hordeum vulgare	MeJA-responsiveness
Potri.014G140300.1	3-AF1 binding site	TAAGAGAGGAA	304	10	+	Solanum tuberosum	light responsive element
Potri.014G140300.1	AE-box	AGAAACTT	417	8	+	Arabidopsis thaliana	light responsive element
Potri.014G140300.1	CGTCA-motif	CGTCA	1782	5	+	Hordeum vulgare	MeJA-responsiveness
Potri.014G140300.1	O2-site	GATGACATGG	137	9	-	Zea mays	zein metabolism regulation
Potri.014G140300.1	O2-site	GATGATGTGG	848	9	+	Zea mays	zein metabolism regulation
Potri.014G140300.1	AuxRR-core	GGTCCAT	627	7	-	Nicotiana tabacum	auxin responsiveness
Potri.014G140300.1	Box 4	ATTAAT	203	6	+	Petroselinum crispum	light responsive element
Potri.014G140300.1	Box 4	ATTAAT	925	6	+	Petroselinum crispum	light responsive element
Potri.014G146100.1	GC-motif	CCCCCG	1369	6	-	Zea mays	anoxic specific inducibility
Potri.014G146100.1	G-box	CACGTC	363	6	+	Zea mays	light responsive element
Potri.014G146100.1	G-box	CCACGTAA	1235	8	-	Brassica napus	light responsive element
Potri.014G146100.1	G-box	TACGTG	1236	6	+	Arabidopsis thaliana	light responsive element
Potri.014G146100.1	GATA-motif	GATAGGG	728	7	-	Pisum sativum	light responsive element
Potri.014G146100.1	GT1-motif	GGTTAA	422	6	-	Arabidopsis thaliana	light responsive element
Potri.014G146100.1	GT1-motif	GGTTAA	452	6	-	Arabidopsis thaliana	light responsive element
Potri.014G146100.1	ARE	AAACCA	496	6	+	Zea mays	anaerobic induction
Potri.014G146100.1	ARE	AAACCA	1398	6	-	Zea mays	anaerobic induction
Potri.014G146100.1	ARE	AAACCA	1514	6	+	Zea mays	anaerobic induction
Potri.014G146100.1	TCT-motif	TCTTAC	1202	6	-	Arabidopsis thaliana	light responsive element
Potri.014G146100.1	LAMP-element	CTTTATCA	1262	8	-	Pisum sativum	light responsive element
Potri.014G146100.1	CAT-box	GCCACT	390	6	+	Arabidopsis thaliana	meristem expression
Potri.014G146100.1	ABRE	ACGTG	363	5	-	Arabidopsis thaliana	abscisic acid responsiveness
Potri.014G146100.1	ABRE	ACGTG	1237	5	+	Arabidopsis thaliana	abscisic acid responsiveness
Potri.014G146100.1	RY-element	CATGCATG	890	8	+	Helianthus annuus	seed-specific regulation
Potri.014G146100.1	TGACG-motif	TGACG	320	5	+	Hordeum vulgare	MeJA-responsiveness
Potri.014G146100.1	TGACG-motif	TGACG	325	5	-	Hordeum vulgare	MeJA-responsiveness
Potri.014G146100.1	LTR	CCGAAA	1275	6	+	Hordeum vulgare	low-temperature responsiveness
Potri.014G146100.1	Box 4	ATTAAT	164	6	+	Petroselinum crispum	light responsive element
Potri.014G146100.1	Box 4	ATTAAT	217	6	+	Petroselinum crispum	light responsive element
Potri.014G146100.1	Box 4	ATTAAT	960	6	+	Petroselinum crispum	light responsive element
Potri.014G146100.1	Box 4	ATTAAT	1423	6	-	Petroselinum crispum	light responsive element
Potri.014G146100.1	Box 4	ATTAAT	1457	6	-	Petroselinum crispum	light responsive element
Potri.014G146100.1	Box 4	ATTAAT	1621	6	-	Petroselinum crispum	light responsive element
Potri.014G146100.1	Box 4	ATTAAT	1655	6	-	Petroselinum crispum	light responsive element
Potri.014G146100.1	AuxRR-core	GGTCCAT	1373	7	+	Nicotiana tabacum	auxin responsiveness
Potri.014G146100.1	AT1-motif	AATTATTTTTTATT	912	13	+	Solanum tuberosum	light responsive element
Potri.014G146100.1	C-box	ACGAGCACCGCC	1138	11	+	Hordeum vulgare	light responsive element
Potri.014G146100.1	CGTCA-motif	CGTCA	320	5	-	Hordeum vulgare	MeJA-responsiveness
Potri.014G146100.1	CGTCA-motif	CGTCA	325	5	+	Hordeum vulgare	MeJA-responsiveness
Potri.014G152700.1	Sp1	GGGCGG	1837	6	-	Oryza sativa	light responsive element
Potri.014G152700.1	ARE	AAACCA	538	6	+	Zea mays	anaerobic induction
Potri.014G152700.1	ARE	AAACCA	1727	6	+	Zea mays	anaerobic induction
Potri.014G152700.1	ARE	AAACCA	1753	6	-	Zea mays	anaerobic induction
Potri.014G152700.1	TCT-motif	TCTTAC	1037	6	+	Arabidopsis thaliana	light responsive element
Potri.014G152700.1	GT1-motif	GGTTAAT	1402	7	+	Avena sativa	light responsive element
Potri.014G152700.1	G-box	TACGTG	1042	6	-	Arabidopsis thaliana	light responsive element
Potri.014G152700.1	G-box	CACGAC	1155	6	-	Zea mays	light responsive element
Potri.014G152700.1	ABRE	ACGTG	1042	5	-	Arabidopsis thaliana	abscisic acid responsiveness
Potri.014G152700.1	Gap-box	CAAATGAA(A/G)A	94	9.5	+	Arabidopsis thaliana	light responsive element
Potri.014G152700.1	AT1-motif	AATTATTTTTTATT	437	13	+	Solanum tuberosum	light responsive element
Potri.014G152700.1	Box 4	ATTAAT	642	6	+	Petroselinum crispum	light responsive element
Potri.014G152700.1	Box 4	ATTAAT	937	6	+	Petroselinum crispum	light responsive element
Potri.014G152700.1	Box 4	ATTAAT	1009	6	-	Petroselinum crispum	light responsive element
Potri.014G152700.1	Box 4	ATTAAT	1013	6	-	Petroselinum crispum	light responsive element
Potri.014G152700.1	Box 4	ATTAAT	1463	6	-	Petroselinum crispum	light responsive element
Potri.016G098600.1	O2-site	GATGATGTGG	1188	9	-	Zea mays	zein metabolism regulation
Potri.016G098600.1	CGTCA-motif	CGTCA	88	5	+	Hordeum vulgare	MeJA-responsiveness
Potri.016G098600.1	TCA-element	CCATCTTTTT	1747	9	+	Nicotiana tabacum	light responsive element
Potri.016G098600.1	Box 4	ATTAAT	1288	6	-	Petroselinum crispum	light responsive element
Potri.016G098600.1	TC-rich repeats	ATTCTCTAAC	1783	9	+	Nicotiana tabacum	defense and stress responsiveness
Potri.016G098600.1	ATCT-motif	AATCTAATCC	1359	9	+	Pisum sativum	light responsive element
Potri.016G098600.1	LTR	CCGAAA	678	6	+	Hordeum vulgare	low-temperature responsiveness
Potri.016G098600.1	TGACG-motif	TGACG	88	5	-	Hordeum vulgare	MeJA-responsiveness
Potri.016G098600.1	MRE	AACCTAA	1464	7	-	Petroselinum crispum	light responsive element
Potri.016G098600.1	MRE	AACCTAA	1573	7	+	Petroselinum crispum	light responsive element
Potri.016G098600.1	TCCC-motif	TCTCCCT	1605	7	+	Spinacia oleracea	light responsive element
Potri.016G098600.1	ABRE	ACGTG	1510	5	+	Arabidopsis thaliana	abscisic acid responsiveness
Potri.016G098600.1	ABRE	ACGTG	1896	5	-	Arabidopsis thaliana	abscisic acid responsiveness
Potri.016G098600.1	TCT-motif	TCTTAC	1640	6	+	Arabidopsis thaliana	light responsive element
Potri.016G098600.1	LAMP-element	CTTTATCA	1856	8	+	Pisum sativum	light responsive element
Potri.016G098600.1	MBS	CAACTG	278	6	+	Arabidopsis thaliana	drought-inducibility
Potri.016G098600.1	MBS	CAACTG	1862	6	+	Arabidopsis thaliana	drought-inducibility
Potri.016G098600.1	G-box	CACGAC	1482	6	-	Zea mays	light responsive element
Potri.016G098600.1	G-box	TACGTG	1509	6	+	Arabidopsis thaliana	light responsive element
Potri.016G098600.1	G-box	CCACGTAA	1895	8	+	Brassica napus	light responsive element
Potri.016G098600.1	G-box	TACGTG	1896	6	-	Arabidopsis thaliana	light responsive element
Potri.018G084300.1	AE-box	AGAAACTT	1870	8	+	Arabidopsis thaliana	light responsive element
Potri.018G084300.1	AE-box	AGAAACTT	1977	8	+	Arabidopsis thaliana	light responsive element
Potri.018G084300.1	TGACG-motif	TGACG	1204	5	-	Hordeum vulgare	MeJA-responsiveness
Potri.018G084300.1	TGACG-motif	TGACG	1831	5	-	Hordeum vulgare	MeJA-responsiveness
Potri.018G084300.1	Box 4	ATTAAT	846	6	+	Petroselinum crispum	light responsive element
Potri.018G084300.1	Box 4	ATTAAT	1412	6	-	Petroselinum crispum	light responsive element
Potri.018G084300.1	chs-CMA2a	TCACTTGA	349	8	-	Petroselinum crispum	light responsive element
Potri.018G084300.1	CGTCA-motif	CGTCA	1204	5	+	Hordeum vulgare	MeJA-responsiveness
Potri.018G084300.1	CGTCA-motif	CGTCA	1831	5	+	Hordeum vulgare	MeJA-responsiveness
Potri.018G084300.1	G-box	CACGTC	1089	6	-	Zea mays	light responsive element
Potri.018G084300.1	ARE	AAACCA	53	6	+	Zea mays	anaerobic induction
Potri.018G084300.1	ARE	AAACCA	1024	6	-	Zea mays	anaerobic induction
Potri.018G084300.1	GT1-motif	GGTTAAT	1788	7	-	Avena sativa	light responsive element
Potri.018G084300.1	GT1-motif	GGTTAA	1789	6	-	Arabidopsis thaliana	light responsive element
Potri.018G084300.1	LAMP-element	CTTTATCA	41	8	-	Pisum sativum	light responsive element
Potri.018G084300.1	ABRE	ACGTG	1090	5	+	Arabidopsis thaliana	abscisic acid responsiveness
Potri.018G094800.1	G-box	CACGAC	1307	6	+	Zea mays	light responsive element
Potri.018G094800.1	G-Box	CACGTT	32	6	-	Pisum sativum	light responsive element
Potri.018G094800.1	GT1-motif	GGTTAA	1302	6	-	Arabidopsis thaliana	light responsive element
Potri.018G094800.1	ARE	AAACCA	340	6	-	Zea mays	anaerobic induction
Potri.018G094800.1	CAT-box	GCCACT	612	6	-	Arabidopsis thaliana	meristem expression
Potri.018G094800.1	ABRE	ACGTG	33	5	+	Arabidopsis thaliana	abscisic acid responsiveness
Potri.018G094800.1	TGA-element	AACGAC	1540	6	+	Brassica oleracea	auxin responsiveness
Potri.018G094800.1	TATC-box	TATCCCA	420	7	-	Oryza sativa	gibberellin-responsive element
Potri.018G094800.1	ATCT-motif	AATCTAATCC	1686	9	-	Pisum sativum	light responsive element
Potri.018G094800.1	TC-rich repeats	GTTTTCTTAC	1477	9	+	Nicotiana tabacum	defense and stress responsiveness
Potri.018G094800.1	TC-rich repeats	ATTCTCTAAC	1762	9	-	Nicotiana tabacum	defense and stress responsiveness
Potri.018G094800.1	TGACG-motif	TGACG	109	5	+	Hordeum vulgare	MeJA-responsiveness
Potri.018G094800.1	TGACG-motif	TGACG	861	5	+	Hordeum vulgare	MeJA-responsiveness
Potri.018G094800.1	TGACG-motif	TGACG	1698	5	-	Hordeum vulgare	MeJA-responsiveness
Potri.018G094800.1	Box 4	ATTAAT	352	6	+	Petroselinum crispum	light responsive element
Potri.018G094800.1	Box 4	ATTAAT	402	6	+	Petroselinum crispum	light responsive element
Potri.018G094800.1	Box 4	ATTAAT	574	6	+	Petroselinum crispum	light responsive element
Potri.018G094800.1	Box 4	ATTAAT	914	6	+	Petroselinum crispum	light responsive element
Potri.018G094800.1	CGTCA-motif	CGTCA	109	5	-	Hordeum vulgare	MeJA-responsiveness
Potri.018G094800.1	CGTCA-motif	CGTCA	861	5	-	Hordeum vulgare	MeJA-responsiveness
Potri.018G094800.1	CGTCA-motif	CGTCA	1698	5	+	Hordeum vulgare	MeJA-responsiveness
Potri.018G094900.1	Box 4	ATTAAT	212	6	+	Petroselinum crispum	light responsive element
Potri.018G094900.1	Box 4	ATTAAT	385	6	+	Petroselinum crispum	light responsive element
Potri.018G094900.1	Box 4	ATTAAT	572	6	+	Petroselinum crispum	light responsive element
Potri.018G094900.1	Box 4	ATTAAT	660	6	+	Petroselinum crispum	light responsive element
Potri.018G094900.1	Box 4	ATTAAT	741	6	+	Petroselinum crispum	light responsive element
Potri.018G094900.1	Box 4	ATTAAT	1565	6	-	Petroselinum crispum	light responsive element
Potri.018G094900.1	G-box	CACGTC	1150	6	-	Zea mays	light responsive element
Potri.018G094900.1	GC-motif	CCCCCG	23	6	+	Zea mays	anoxic specific inducibility
Potri.018G094900.1	GC-motif	CCCCCG	1513	6	-	Zea mays	anoxic specific inducibility
Potri.018G094900.1	MBS	CAACTG	1840	6	-	Arabidopsis thaliana	drought-inducibility
Potri.018G094900.1	ARE	AAACCA	1251	6	-	Zea mays	anaerobic induction
Potri.018G094900.1	ARE	AAACCA	1410	6	-	Zea mays	anaerobic induction
Potri.018G094900.1	ARE	AAACCA	1534	6	-	Zea mays	anaerobic induction
Potri.018G094900.1	ARE	AAACCA	1975	6	+	Zea mays	anaerobic induction
Potri.018G094900.1	TCT-motif	TCTTAC	1156	6	-	Arabidopsis thaliana	light responsive element
Potri.018G094900.1	GT1-motif	GGTTAA	375	6	-	Arabidopsis thaliana	light responsive element
Potri.018G094900.1	GT1-motif	GGTTAA	619	6	-	Arabidopsis thaliana	light responsive element
Potri.018G094900.1	ABRE	CGTACGTGCA	271	9	-	Hordeum vulgare	abscisic acid responsiveness
Potri.018G094900.1	ABRE	ACGTG	1151	5	+	Arabidopsis thaliana	abscisic acid responsiveness
Potri.018G095100.1	CGTCA-motif	CGTCA	713	5	-	Hordeum vulgare	MeJA-responsiveness
Potri.018G095100.1	chs-CMA2a	TCACTTGA	471	8	+	Petroselinum crispum	light responsive element
Potri.018G095100.1	Box 4	ATTAAT	766	6	+	Petroselinum crispum	light responsive element
Potri.018G095100.1	Box 4	ATTAAT	1070	6	-	Petroselinum crispum	light responsive element
Potri.018G095100.1	L-box	ATCCCACCTAC	1932	10	+	Petroselinum crispum	light responsive element
Potri.018G095100.1	I-box	gGATAAGGTG	111	9	-	Zea mays	light responsive element
Potri.018G095100.1	TCA-element	CCATCTTTTT	411	9	-	Nicotiana tabacum	light responsive element
Potri.018G095100.1	GARE-motif	TCTGTTG	531	7	-	Brassica oleracea	gibberellin-responsive element
Potri.018G095100.1	TGACG-motif	TGACG	713	5	+	Hordeum vulgare	MeJA-responsiveness
Potri.018G095100.1	ATCT-motif	AATCTAATCC	1489	9	-	Pisum sativum	light responsive element
Potri.018G095100.1	GA-motif	ATAGATAA	1479	8	-	Arabidopsis thaliana	light responsive element
Potri.018G095100.1	ABRE	AACCCGG	464	7	+	Arabidopsis thaliana	abscisic acid responsiveness
Potri.018G095100.1	ABRE	ACGTG	856	5	-	Arabidopsis thaliana	abscisic acid responsiveness
Potri.018G095100.1	MBS	CAACTG	1049	6	+	Arabidopsis thaliana	drought-inducibility
Potri.018G095100.1	TCT-motif	TCTTAC	1808	6	+	Arabidopsis thaliana	light responsive element
Potri.018G095100.1	GATA-motif	GATAGGG	113	7	-	Pisum sativum	light responsive element
Potri.018G095100.1	G-box	CACGTC	856	6	+	Zea mays	light responsive element
Potri.018G095200.1	TGACG-motif	TGACG	631	5	+	Hordeum vulgare	MeJA-responsiveness
Potri.018G095200.1	TGACG-motif	TGACG	1680	5	+	Hordeum vulgare	MeJA-responsiveness
Potri.018G095200.1	L-box	ATCCCACCTAC	1932	11	+	Petroselinum crispum	light responsive element
Potri.018G095200.1	Box 4	ATTAAT	490	6	+	Petroselinum crispum	light responsive element
Potri.018G095200.1	Box 4	ATTAAT	762	6	+	Petroselinum crispum	light responsive element
Potri.018G095200.1	Box 4	ATTAAT	823	6	+	Petroselinum crispum	light responsive element
Potri.018G095200.1	Box 4	ATTAAT	1034	6	-	Petroselinum crispum	light responsive element
Potri.018G095200.1	Box 4	ATTAAT	1463	6	-	Petroselinum crispum	light responsive element
Potri.018G095200.1	CGTCA-motif	CGTCA	631	5	-	Hordeum vulgare	MeJA-responsiveness
Potri.018G095200.1	CGTCA-motif	CGTCA	1680	5	-	Hordeum vulgare	MeJA-responsiveness
Potri.018G095200.1	G-Box	CACGTT	238	6	+	Pisum sativum	light responsive element
Potri.018G095200.1	GATA-motif	AAGATAAGATT	85	10	+	Arabidopsis thaliana	light responsive element
Potri.018G095200.1	TCT-motif	TCTTAC	1808	6	+	Arabidopsis thaliana	light responsive element
Potri.018G095200.1	ARE	AAACCA	519	6	+	Zea mays	anaerobic induction
Potri.018G095200.1	ARE	AAACCA	1090	6	-	Zea mays	anaerobic induction
Potri.018G095200.1	MBS	CAACTG	1531	6	+	Arabidopsis thaliana	drought-inducibility
Potri.018G095200.1	ABRE	ACGTG	238	5	-	Arabidopsis thaliana	abscisic acid responsiveness
Potri.019G125000.1	O2-site	GATGA(C/T)(A/G)TG(A/G)	670	8	+	Zea mays	zein metabolism regulation
Potri.019G125000.1	O2-site	GATGACATGG	1022	9	+	Zea mays	zein metabolism regulation
Potri.019G125000.1	AT1-motif	AATTATTTTTTATT	387	13	+	Solanum tuberosum	light responsive element
Potri.019G125000.1	CGTCA-motif	CGTCA	672	5	-	Hordeum vulgare	MeJA-responsiveness
Potri.019G125000.1	CGTCA-motif	CGTCA	1772	5	-	Hordeum vulgare	MeJA-responsiveness
Potri.019G125000.1	CGTCA-motif	CGTCA	1792	5	-	Hordeum vulgare	MeJA-responsiveness
Potri.019G125000.1	chs-CMA1a	TTACTTAA	252	8	-	Daucus carota	light responsive element
Potri.019G125000.1	P-box	CCTTTTG	883	7	+	Oryza sativa	gibberellin-responsive element
Potri.019G125000.1	Box 4	ATTAAT	55	6	+	Petroselinum crispum	light responsive element
Potri.019G125000.1	Box 4	ATTAAT	408	6	+	Petroselinum crispum	light responsive element
Potri.019G125000.1	Box 4	ATTAAT	624	6	+	Petroselinum crispum	light responsive element
Potri.019G125000.1	Box 4	ATTAAT	1353	6	-	Petroselinum crispum	light responsive element
Potri.019G125000.1	Box 4	ATTAAT	1357	6	-	Petroselinum crispum	light responsive element
Potri.019G125000.1	Box 4	ATTAAT	1664	6	-	Petroselinum crispum	light responsive element
Potri.019G125000.1	TC-rich repeats	GTTTTCTTAC	1302	9	+	Nicotiana tabacum	defense and stress responsiveness
Potri.019G125000.1	TC-rich repeats	ATTCTCTAAC	1786	9	+	Nicotiana tabacum	defense and stress responsiveness
Potri.019G125000.1	ATCT-motif	AATCTAATCC	164	9	-	Pisum sativum	light responsive element
Potri.019G125000.1	LTR	CCGAAA	1903	6	-	Hordeum vulgare	low-temperature responsiveness
Potri.019G125000.1	TGACG-motif	TGACG	672	5	+	Hordeum vulgare	MeJA-responsiveness
Potri.019G125000.1	TGACG-motif	TGACG	1772	5	+	Hordeum vulgare	MeJA-responsiveness
Potri.019G125000.1	TGACG-motif	TGACG	1792	5	+	Hordeum vulgare	MeJA-responsiveness
Potri.019G125000.1	AE-box	AGAAACTT	654	8	-	Arabidopsis thaliana	light responsive element
Potri.019G125000.1	AE-box	AGAAACTT	1211	8	+	Arabidopsis thaliana	light responsive element
Potri.019G125000.1	MRE	AACCTAA	1495	7	+	Petroselinum crispum	light responsive element
Potri.019G125000.1	TATC-box	TATCCCA	1777	7	-	Oryza sativa	gibberellin-responsive element
Potri.019G125000.1	ABRE	ACGTG	503	5	+	Arabidopsis thaliana	abscisic acid responsiveness
Potri.019G125000.1	ABRE	ACGTG	674	5	+	Arabidopsis thaliana	abscisic acid responsiveness
Potri.019G125000.1	ABRE	GACACGTGGC	842	9	-	Triticum aestivum	abscisic acid responsiveness
Potri.019G125000.1	ABRE	ACGTG	844	5	-	Arabidopsis thaliana	abscisic acid responsiveness
Potri.019G125000.1	ABRE	ACGTG	1014	5	+	Arabidopsis thaliana	abscisic acid responsiveness
Potri.019G125000.1	ABRE	ACGTG	1111	5	+	Arabidopsis thaliana	abscisic acid responsiveness
Potri.019G125000.1	ABRE	ACGTG	1774	5	+	Arabidopsis thaliana	abscisic acid responsiveness
Potri.019G125000.1	ABRE	ACGTG	1794	5	+	Arabidopsis thaliana	abscisic acid responsiveness
Potri.019G125000.1	ARE	AAACCA	1096	6	+	Zea mays	anaerobic induction
Potri.019G125000.1	GT1-motif	GGTTAAT	67	7	+	Avena sativa	light responsive element
Potri.019G125000.1	GT1-motif	GGTTAA	1489	6	-	Arabidopsis thaliana	light responsive element
Potri.019G125000.1	MBS	CAACTG	809	6	+	Arabidopsis thaliana	drought-inducibility
Potri.019G125000.1	G-Box	CACGTT	502	6	-	Pisum sativum	light responsive element
Potri.019G125000.1	G-Box	CACGTT	844	6	+	Pisum sativum	light responsive element
Potri.019G125000.1	G-Box	CACGTT	1013	6	-	Pisum sativum	light responsive element
Potri.019G125000.1	G-Box	CACGTT	1110	6	-	Pisum sativum	light responsive element
Potri.019G125000.1	G-box	CACGTC	673	6	-	Zea mays	light responsive element
Potri.019G125000.1	G-box	tgACACGTGGCA	841	11	-	Lycopersicon esculentum	light responsive element
Potri.019G125000.1	G-box	CACGTC	1773	6	-	Zea mays	light responsive element
Potri.019G125000.1	G-box	CACGTC	1793	6	-	Zea mays	light responsive element
Potri.T112300.1	P-box	CCTTTTG	1605	7	+	Oryza sativa	gibberellin-responsive element
Potri.T112300.1	TCA-element	CCATCTTTTT	1422	9	+	Nicotiana tabacum	light responsive element
Potri.T112300.1	Box 4	ATTAAT	53	6	+	Petroselinum crispum	light responsive element
Potri.T112300.1	Box 4	ATTAAT	1007	6	-	Petroselinum crispum	light responsive element
Potri.T112300.1	Box 4	ATTAAT	1970	6	-	Petroselinum crispum	light responsive element
Potri.T112300.1	CGTCA-motif	CGTCA	690	5	-	Hordeum vulgare	MeJA-responsiveness
Potri.T112300.1	CGTCA-motif	CGTCA	734	5	-	Hordeum vulgare	MeJA-responsiveness
Potri.T112300.1	O2-site	GATGA(C/T)(A/G)TG(A/G)	510	8	-	Zea mays	zein metabolism regulation
Potri.T112300.1	MRE	AACCTAA	813	7	+	Petroselinum crispum	light responsive element
Potri.T112300.1	AE-box	AGAAACTT	346	8	-	Arabidopsis thaliana	light responsive element
Potri.T112300.1	TGACG-motif	TGACG	690	5	+	Hordeum vulgare	MeJA-responsiveness
Potri.T112300.1	TGACG-motif	TGACG	734	5	+	Hordeum vulgare	MeJA-responsiveness
Potri.T112300.1	ABRE	ACGTG	453	5	+	Arabidopsis thaliana	abscisic acid responsiveness
Potri.T112300.1	ABRE	ACGTG	504	5	+	Arabidopsis thaliana	abscisic acid responsiveness
Potri.T112300.1	ABRE	CACGTG	1377	6	-	Arabidopsis thaliana	abscisic acid responsiveness
Potri.T112300.1	ABRE	ACGTG	1378	5	+	Arabidopsis thaliana	abscisic acid responsiveness
Potri.T112300.1	ABRE	ACGTG	1837	5	+	Arabidopsis thaliana	abscisic acid responsiveness
Potri.T112300.1	ABRE	ACGTG	1981	5	-	Arabidopsis thaliana	abscisic acid responsiveness
Potri.T112300.1	GATA-motif	GATAGGA	1015	7	-	Arabidopsis thaliana	light responsive element
Potri.T112300.1	G-Box	CACGTG	1377	6	-	Pisum sativum	light responsive element
Potri.T112300.1	G-Box	CACGTT	1836	6	-	Pisum sativum	light responsive element
Potri.T112300.1	G-Box	CACGTT	1981	6	+	Pisum sativum	light responsive element
Potri.T112300.1	G-box	CACGTC	452	6	-	Zea mays	light responsive element
Potri.T112300.1	G-box	CACGTC	503	6	-	Zea mays	light responsive element
Potri.T112300.1	G-box	CACGTG	1377	6	-	Arabidopsis thaliana	light responsive element
Potri.T112300.1	CAT-box	GCCACT	740	6	-	Arabidopsis thaliana	meristem expression
Potri.T112300.1	LAMP-element	CTTTATCA	1502	8	-	Pisum sativum	light responsive element
Potri.T112300.1	ARE	AAACCA	368	6	+	Zea mays	anaerobic induction
Potri.T112300.1	ARE	AAACCA	802	6	-	Zea mays	anaerobic induction
Potri.T112300.1	ARE	AAACCA	1367	6	+	Zea mays	anaerobic induction
Potri.T112300.1	TCT-motif	TCTTAC	748	6	+	Arabidopsis thaliana	light responsive element
Potri.T112300.1	TCT-motif	TCTTAC	1792	6	-	Arabidopsis thaliana	light responsive element
Potri.T112300.1	GT1-motif	GGTTAAT	1624	7	-	Avena sativa	light responsive element
Potri.T112300.1	GT1-motif	GGTTAA	1625	6	-	Arabidopsis thaliana	light responsive element
Potri.T112300.1	GT1-motif	GGTTAAT	1713	7	+	Avena sativa	light responsive element
Potri.T112300.1	GT1-motif	GGTTAA	1950	6	-	Arabidopsis thaliana	light responsive element
Potri.T112400.1	MRE	AACCTAA	1204	7	-	Petroselinum crispum	light responsive element
Potri.T112400.1	TC-rich repeats	GTTTTCTTAC	1186	9	-	Nicotiana tabacum	defense and stress responsiveness
Potri.T112400.1	TGACG-motif	TGACG	1006	5	+	Hordeum vulgare	MeJA-responsiveness
Potri.T112400.1	TCA-element	TCAGAAGAGG	620	9	+	Brassica oleracea	light responsive element
Potri.T112400.1	TCA-element	CCATCTTTTT	1761	9	+	Nicotiana tabacum	light responsive element
Potri.T112400.1	TCA-element	CCATCTTTTT	1900	9	+	Nicotiana tabacum	light responsive element
Potri.T112400.1	I-box	cCATATCCAAT	892	10	-	Flaveria trinervia	light responsive element
Potri.T112400.1	CGTCA-motif	CGTCA	1006	5	-	Hordeum vulgare	MeJA-responsiveness
Potri.T112400.1	GC-motif	CCCCCG	1122	6	-	Zea mays	anoxic specific inducibility
Potri.T112400.1	G-Box	CACGTG	1347	6	-	Pisum sativum	light responsive element
Potri.T112400.1	G-box	TACGTG	1295	6	+	Arabidopsis thaliana	light responsive element
Potri.T112400.1	G-box	ACACGTGT	1346	8	-	Brassica napus	light responsive element
Potri.T112400.1	G-box	CACGTG	1347	6	-	Arabidopsis thaliana	light responsive element
Potri.T112400.1	ACE	GACACGTATG	1345	9	+	Petroselinum crispum	light responsive element
Potri.T112400.1	GT1-motif	GTGTGTGAA	678	9	+	Solanum tuberosum	light responsive element
Potri.T112400.1	GT1-motif	GGTTAA	1928	6	+	Arabidopsis thaliana	light responsive element
Potri.T112400.1	TCT-motif	TCTTAC	474	6	-	Arabidopsis thaliana	light responsive element
Potri.T112400.1	TCT-motif	TCTTAC	599	6	+	Arabidopsis thaliana	light responsive element
Potri.T112400.1	TCT-motif	TCTTAC	1186	6	-	Arabidopsis thaliana	light responsive element
Potri.T112400.1	ARE	AAACCA	1516	6	-	Zea mays	anaerobic induction
Potri.T112400.1	ARE	AAACCA	1858	6	-	Zea mays	anaerobic induction
Potri.T112400.1	ABRE	ACGTG	1296	5	+	Arabidopsis thaliana	abscisic acid responsiveness
Potri.T112400.1	ABRE	CGCACGTGTC	1345	9	-	Hordeum vulgare	abscisic acid responsiveness
Potri.T112400.1	ABRE	CACGTG	1347	6	-	Arabidopsis thaliana	abscisic acid responsiveness
Potri.T112400.1	ABRE	ACGTG	1348	5	+	Arabidopsis thaliana	abscisic acid responsiveness
Potri.T112400.1	TCCC-motif	TCTCCCT	1139	7	-	Spinacia oleracea	light responsive element
Potri.T112400.1	MSA-like	TCAAACGGT	1179	9	+	Catharanthus roseus	cell cycle regulation
Potri.T112400.1	TGA-element	AACGAC	1937	6	-	Brassica oleracea	auxin responsiveness
Potri.T180200.1	LTR	CCGAAA	167	6	+	Hordeum vulgare	low-temperature responsiveness
Potri.T180200.1	LTR	CCGAAA	488	6	-	Hordeum vulgare	low-temperature responsiveness
Potri.T180200.1	LTR	CCGAAA	1245	6	-	Hordeum vulgare	low-temperature responsiveness
Potri.T180200.1	TGACG-motif	TGACG	1461	5	+	Hordeum vulgare	MeJA-responsiveness
Potri.T180200.1	GA-motif	ATAGATAA	1690	8	+	Arabidopsis thaliana	light responsive element
Potri.T180200.1	CGTCA-motif	CGTCA	1461	5	-	Hordeum vulgare	MeJA-responsiveness
Potri.T180200.1	AT1-motif	AATTATTTTTTATT	1153	13	-	Solanum tuberosum	light responsive element
Potri.T180200.1	Box 4	ATTAAT	833	6	+	Petroselinum crispum	light responsive element
Potri.T180200.1	Box 4	ATTAAT	879	6	+	Petroselinum crispum	light responsive element
Potri.T180200.1	Box 4	ATTAAT	1637	6	-	Petroselinum crispum	light responsive element
Potri.T180200.1	Box 4	ATTAAT	1795	6	-	Petroselinum crispum	light responsive element
Potri.T180200.1	I-box	TAGATAACC	1691	9	+	Pisum sativum	light responsive element
Potri.T180200.1	TCA-element	TCAGAAGAGG	152	9	+	Brassica oleracea	light responsive element
Potri.T180200.1	TCA-element	CCATCTTTTT	214	9	-	Nicotiana tabacum	light responsive element
Potri.T180200.1	Sp1	GGGCGG	706	6	-	Oryza sativa	light responsive element
Potri.T180200.1	CAT-box	GCCACT	193	6	-	Arabidopsis thaliana	meristem expression
Potri.T180200.1	ARE	AAACCA	555	6	-	Zea mays	anaerobic induction
Potri.T180200.1	GT1-motif	GGTTAA	1434	6	-	Arabidopsis thaliana	light responsive element
Potri.T180200.1	GATA-motif	AAGATAAGATT	143	10	+	Arabidopsis thaliana	light responsive element
Potri.T180200.1	GATA-motif	GATAGGG	1576	7	-	Pisum sativum	light responsive element
Potri.T180200.1	G-box	TACGTG	1306	6	-	Arabidopsis thaliana	light responsive element
Potri.T180200.1	ACE	CTAACGTATT	1119	9	-	Petroselinum crispum	light responsive element
Potri.T180200.1	TGA-element	AACGAC	1274	6	-	Brassica oleracea	auxin responsiveness
Potri.T180200.1	circadian	CAAAGATATC	1963	9	+	Lycopersicon esculentum	circadian control
Potri.T180200.1	ABRE	ACGTG	1306	5	-	Arabidopsis thaliana	abscisic acid responsiveness
