# Supplementary material for: Genome-wide identification and expression analysis of the xyloglucan endotransglucosylase/hydrolase gene family in poplar
Source: BMC Genomics. 2021 Nov 8;22:804. doi: 10.1186/s12864-021-08134-8 (PMC8576992; doi:10.1186/s12864-021-08134-8)
Supplement: Supplementary file 5 — Additional file 5: Supplementary Table 4. Repetitive events of the PtrXTHs. [file 12864_2021_8134_MOESM5_ESM.xlsx]

## Sheet: Sheet1
Tandem repetitive
Potri.002G060400.1	Potri.002G060500.1
Potri.006G169900.1	Potri.006G170000.1
Potri.006G170000.1	Potri.006G170100.1
Potri.011G077300.1	Potri.011G077400.1
Potri.018G094800.1	Potri.018G094900.1
Potri.T112300.1	Potri.T112400.1
Fragment duplication
Potri.001G071000.1	Potri.003G159700.1
Potri.001G136100.1	Potri.003G097300.1
Potri.002G060400.1	Potri.005G201200.1
Potri.006G169900.1	Potri.018G095200.1
Potri.004G021000.1	Potri.011G025800.1
Potri.008G138400.1	Potri.010G102300.1
