# Supplementary material for: Genome-wide identification and expression analysis of the xyloglucan endotransglucosylase/hydrolase gene family in poplar
Source: BMC Genomics. 2021 Nov 8;22:804. doi: 10.1186/s12864-021-08134-8 (PMC8576992; doi:10.1186/s12864-021-08134-8)
Supplement: Supplementary file 6 — Additional file 6: Supplementary Table 5. The homologous relationships between the poplar XTH genes and the other species. [file 12864_2021_8134_MOESM6_ESM.xlsx]

## Sheet: Sheet1
P. trichocarpa-E. robusta		P. trichocarpa-S. lycopersicum		P. trichocarpa-G. max		P. trichocarpa- Arabidopsis		P. trichocarpa- Z. mays
Potri.004G021000.1	Eucgr.D01294.1	Potri.018G094900.1	Solyc07g006860.2.1	Potri.001G136100.1	Glyma.01G013900.1	Potri.018G095100.1	AT5G57560.1	Potri.004G021000.1	GRMZM2G174855_T01
Potri.003G097300.1	Eucgr.E00225.1	Potri.007G008500.1	Solyc02g091920.2.1	Potri.001G136100.1	Glyma.09G208300.1	Potri.018G094900.1	AT5G57550.1
Potri.001G136100.1	Eucgr.D02229.1	Potri.009G083800.1	Solyc01g106650.2.1	Potri.002G244200.1	Glyma.08G350000.1	Potri.018G094800.1	AT4G30270.1
Potri.001G136100.1	Eucgr.E00225.1	Potri.002G244200.1	Solyc06g083400.1.1	Potri.003G097300.1	Glyma.01G013900.1	Potri.018G094800.1	AT5G57530.1
Potri.002G153200.1	Eucgr.D02237.1	Potri.010G102300.1	Solyc01g005120.2.1	Potri.003G097300.1	Glyma.09G208300.1	Potri.002G244200.1	AT3G25050.1
Potri.018G094800.1	Eucgr.C00175.1	Potri.010G102300.1	Solyc04g008210.1.1	Potri.006G122900.1	Glyma.03G184500.1	Potri.010G102300.1	AT2G01850.1
Potri.013G152400.1	Eucgr.K00883.1	Potri.018G084300.1	Solyc12g007250.1.1	Potri.006G122900.1	Glyma.19G184900.1	Potri.008G138400.1	AT2G01850.1
Potri.010G102300.1	Eucgr.B02660.1	Potri.008G138400.1	Solyc01g005120.2.1	Potri.009G083800.1	Glyma.10G254500.1	Potri.006G122900.1	AT2G36870.1
Potri.010G102300.1	Eucgr.G02075.1	Potri.004G021000.1	Solyc02g080160.2.1	Potri.009G083800.1	Glyma.20G137000.1
Potri.018G084300.1	Eucgr.C03800.1	Potri.006G122900.1	Solyc09g008320.2.1	Potri.013G152400.1	Glyma.06G302300.1
Potri.008G138400.1	Eucgr.B02660.1	Potri.011G025800.1	Solyc02g080160.2.1	Potri.013G152400.1	Glyma.13G304400.1
Potri.008G138400.1	Eucgr.G02075.1			Potri.018G094800.1	Glyma.13G094900.1
				Potri.018G094800.1	Glyma.17G064900.1
				Potri.018G094900.1	Glyma.17G065000.1
