# Supplementary material for: Genome-wide identification and expression analysis of the xyloglucan endotransglucosylase/hydrolase gene family in poplar
Source: BMC Genomics. 2021 Nov 8;22:804. doi: 10.1186/s12864-021-08134-8 (PMC8576992; doi:10.1186/s12864-021-08134-8)
Supplement: Supplementary file 7 — Additional file 7: Supplementary Table 6. Expression data of PtrXTH genes in three different tissues under salt and without salt stress. [file 12864_2021_8134_MOESM7_ESM.xlsx]

## Sheet: Sheet1
Transcript ID	L1-FPKM	L2-FPKM	S1-FPKM	S2-FPKM	R1-FPKM	R2-FPKM	NL1-FPKM	NL2-FPKM	NS1-FPKM	NS2-FPKM	NR1-FPKM	NR2-FPKM
Potri.013G005700.1	0.67	2.21	34.23	83.97	153.17	153.5	0	0.67	33.34	67.97	527.95	650.32
Potri.018G095100.1	0.21	0.28	6.04	10.82	11.16	8.01	0	0	8.97	20.66	4.16	5.04
Potri.018G095200.1	5.72	26.81	253.56	558.5	461.12	479.89	2.24	4.46	644.38	1259.92	280.37	304.56
Potri.006G071200.1	128	132.79	151.69	228.45	168.26	187.02	270.95	233.27	162.51	256.16	144.17	133.04
Potri.014G146100.1	27.33	25.24	42.99	71.09	76.99	108.48	135.55	88.07	47.15	57.74	16.13	14.3
Potri.T180200.1	0	0	7.53	28.12	35.5	45.82	0	0	10.36	32.01	72.57	66.93
Potri.006G169900.1	0	0	0	0	0.16	0.05	0	0	0	0	0	0
Potri.006G170000.1	0	0	0	0	0.16	0.05	0	0	0	0	0	0
Potri.006G170100.1	0	0	0	0	0.16	0.05	0	0	0	0	0	0
Potri.005G007200.1	0	0.32	0.6	3.8	3.02	1.57	0.93	0.16	2.05	4.43	4.13	5.67
Potri.005G201200.1	0.38	1.75	20.45	104.44	209.42	174.59	0	0	44.05	159.2	185.9	151.19
Potri.018G094900.1	1.19	2.02	3.96	8	70.6	51.27	2.66	2.38	21.74	30.89	18.28	13.53
Potri.002G236200.1	21.62	19.42	81.65	93.88	218.35	307.3	37.76	33.38	69.32	96.47	16.24	7.03
Potri.002G060500.1	3.66	6.98	96.76	140.32	87.14	65.71	1.38	1.32	138.34	216.05	292.54	345.98
Potri.003G159700.1	73.07	49.65	0	77.93	0	20.33	39.92	20.94	10.95	0	0	0
Potri.011G077400.1	0.65	1.51	0.1	0.18	0	0.08	0	0	0.17	0.08	0.4	0
Potri.014G140300.1	0	0.14	0.18	0.32	45.26	56.47	0	0	0	0	10.36	10.52
Potri.T112400.1	5.89	2.67	0.1	0.18	0	0.08	1.51	0.48	0.17	0.08	0	0.2
Potri.018G094800.1	3.1	3.59	0.72	0.49	0.48	0.31	5.17	3.11	1.69	2.14	0	0
Potri.T112300.1	0	0	0	0	1.12	0.31	0	0	0	0	0.28	0
Potri.011G077300.1	0	0	0	0	0	0.63	0	0.15	0	0	0.28	0
Potri.002G060400.1	0	0	0	0.35	12.68	12.46	0	0	0.17	0	2.21	1.6
Potri.013G152400.1	150.42	105.05	300.71	399.18	224.22	242.98	25.74	41.24	89.7	69.39	31.7	21.86
Potri.001G071000.1	270.3	214.52	20.9	57.65	94.48	79.87	244.98	206.42	17.44	39.18	8.51	6.35
Potri.007G008500.1	541.4	561.22	142.88	267.1	1.57	2.31	237.78	184.38	113.74	160.01	0.77	0.57
Potri.009G083800.1	1.72	0.13	1.77	1.02	3.72	2.11	1.25	0.27	0.55	0.27	1.34	2.46
Potri.002G244200.1	0	0	0	0	0	0.47	0	0	0	0	9.44	15.6
Potri.019G125000.1	77.95	57.46	134.85	119.18	20.83	34.06	72.85	72.64	70.99	44.12	2.71	4.12
Potri.010G102300.1	22.49	21.3	160.28	126.73	104.42	120.02	41.21	41.29	253.46	223.46	35.02	21.36
Potri.018G084300.1	0.3	0	0.72	0.49	3.04	2.04	0.28	0	0	0.15	0.93	0.18
Potri.008G138400.1	64.76	58.19	23.35	25.22	36.73	37.16	42.57	47.71	28.03	30.16	5.75	6.12
Potri.006G160700.1	0	0	0	0	0	0	0	0	0	0	0.19	0
Potri.004G021000.1	16.47	11.73	7.14	11.34	20.01	17	8.48	8.55	2.6	1.83	1.85	1.09
Potri.009G006600.1	3.95	3.56	64.39	26.13	19.77	42.1	0.28	0	47.08	40.08	1.29	1.08
Potri.016G098600.1	0.44	0.43	4.45	6.29	0.47	1.86	0	0	0.3	1.06	0.18	0
Potri.006G122900.1	0	0	6.76	5.81	4.74	18.49	0	0	0.15	0	0	0.18
Potri.003G097300.1	19.98	22.63	12.72	10.09	89.76	62.84	41.96	42.25	36.82	44.43	75.94	52.34
Potri.001G136100.1	0.24	1.16	1.16	4.85	99.25	90.13	6.63	7.99	9.17	10.49	69.8	58.03
Potri.014G115000.1	1.5	0.93	3.48	2.26	1.92	0.58	0	0	0.14	0.57	0.69	0.34
Potri.011G025800.1	0	0	0.19	0.53	0.35	0.17	0	0	0	0	0	0
Potri.002G153200.1	0.87	1.06	0.79	1.2	1.18	0.23	0.62	1.09	3.84	2.48	0.55	0
Potri.014G152700.1	0	0	0	0	0	0	0	0	0	0	0	0
Potri.004G042400.1	0.5	0	0	0	0	0	0	0	0	0	0	0
