# Supplementary material for: Genome-wide identification and expression analysis of the xyloglucan endotransglucosylase/hydrolase gene family in poplar
Source: BMC Genomics. 2021 Nov 8;22:804. doi: 10.1186/s12864-021-08134-8 (PMC8576992; doi:10.1186/s12864-021-08134-8)
Supplement: Supplementary file 8 — Additional file 8: Supplementary Table 7. The fold-changes of differentially expressed PtrXTH genes under salt stress. [file 12864_2021_8134_MOESM8_ESM.xlsx]

## Sheet: Sheet1
Leaf
Transcript ID		baseMean	log2FoldChange	lfcSE	pvalue	padj
Potri.001G136100.1	PtrXTH2	35.6314	3.12313	0.834811	1.8415e-05	6.25753e-05
Potri.014G146100.1	PtrXTH32	465.893	2.1062	0.262648	2.13198e-16	2.66498e-15
Potri.003G097300.1	PtrXTH8	273.89	1.03216	0.204732	2.555e-07	1.2775e-06
Potri.006G071200.1	PtrXTH14	1297.82	1.00839	0.166452	8.25254e-10	6.87712e-09
Potri.007G008500.1	PtrXTH20	2650.62	-1.30955	0.0847616	3.32405e-54	8.31012e-53
Potri.013G152400.1	PtrXTH29	555.662	-1.74966	0.321285	1.26071e-08	7.87946e-08
Potri.009G006600.1	PtrXTH22	13.2306	-3.70355	1.5762	0.00184783	0.00461957
Stem
Transcript ID		baseMean	log2FoldChange	lfcSE	pvalue	padj
Potri.001G136100.1	PtrXTH2	311.501	2.16444	0.558873	0.00010756	0.000988193
Potri.018G094900.1	PtrXTH37	93.9321	1.96187	0.343244	2.45035e-09	6.86099e-08
Potri.003G097300.1	PtrXTH8	195.334	1.41097	0.538027	0.00250679	0.00877378
Potri.018G095200.1	PtrXTH39	3792.92	1.04358	0.326257	0.000694516	0.00324107
Potri.004G021000.1	PtrXTH10	36.1203	-1.90352	0.569463	0.000142868	0.000800058
Potri.013G152400.1	PtrXTH29	1383.98	-2.02477	0.517399	1.48004e-05	0.000103603
Potri.014G115000.1	PtrXTH30	11.9457	-2.74538	1.05752	0.0010924	0.00436958
Potri.016G098600.1	PtrXTH34	19.1166	-2.89345	0.685864	4.12441e-06	5.77417e-05
Potri.006G122900.1	PtrXTH15	21.8672	-5.87166	1.43177	1.41369e-05	0.000103603
Root
Transcript ID		baseMean	log2FoldChange	lfcSE	pvalue	padj
Potri.002G244200.1	PtrXTH7	71.8184	7.5833	1.01301	7.10565e-14	5.82663e-13
Potri.002G060500.1	PtrXTH4	1906.19	3.89789	0.315109	3.7996e-35	1.55784e-33
Potri.013G005700.1	PtrXTH28	3887.15	3.77441	0.307491	1.2356e-34	2.53298e-33
Potri.005G007200.1	PtrXTH12	27.9194	2.94142	0.684855	1.74734e-05	5.51085e-05
Potri.T180200.1	PtrXTH43	372.66	2.58337	0.291653	8.16994e-19	1.11656e-17
Potri.013G152400.1	PtrXTH29	511.8	-1.35171	0.228402	3.25632e-09	1.48344e-08
Potri.001G071000.1	PtrXTH1	176.283	-1.76833	0.301744	4.61831e-09	1.72137e-08
Potri.004G021000.1	PtrXTH10	36.7048	-1.88198	0.567461	0.000911544	0.00249155
Potri.002G236200.1	PtrXTH6	464.184	-2.76623	0.375787	1.82334e-13	1.24595e-12
Potri.009G006600.1	PtrXTH22	55.5885	-2.92934	0.681777	1.73422e-05	5.51085e-05
Potri.006G122900.1	PtrXTH15	19.1241	-5.20233	1.68065	0.0019653	0.00503607
