# Supplementary material for: Genome-wide identification and expression analysis of the xyloglucan endotransglucosylase/hydrolase gene family in poplar
Source: BMC Genomics. 2021 Nov 8;22:804. doi: 10.1186/s12864-021-08134-8 (PMC8576992; doi:10.1186/s12864-021-08134-8)
Supplement: Supplementary file 9 — Additional file 9: Supplementary Table 8. The primers sequences used in this study. [file 12864_2021_8134_MOESM9_ESM.xlsx]

## Sheet: Sheet1
Gene name	Primer-F	Primer-R
PtrXTH1	GTTGGTTCCTGGTGATTCAG	GTCTCCCTTGCCTCCTGTGA
PtrXTH2	GTTCGTTCTCCTGATGGTAG	ATAGAAGGCAACGCAGAGAC
PtrXTH4	ACTTCTCACACTCTCTCTCG	GTCAATCTCATCGTGGGTCG
PtrXTH7	CATTCTTCTGGTTCTGGATT	CTGTAGTGTGATAGGCTTCC
PtrXTH8	TTGTATGGTAATGGAAGCAC	AACTCGCTGCCCATTTCTTC
PtrXTH10	CAGGACCAACAAGAGATGAG	GAGAATGGAATAGGTGTGAT
PtrXTH12	CCAAGGCAAAGGCGACAAGG	CCATAAAGTAGAGTAGAGTC
PtrXTH14	GTCACCGCTTACTATCTATC	AATTGCTGCTCTCTGTTTCC
PtrXTH20	GAAAGGGTGATAGAGAACAG	AATTCCTTTCGCCTCATTGT
PtrXTH22	CTCCCGATAAGCCATACACT	AACATCGTCCACCAAGAATA
PtrXTH28	TCCAATCCAAGAACGAGTAT	GGTATGGAGAATGTAAGGAT
PtrXTH29	GTTATTCTGGTGCTGGATTT	GCCAAGGAACTCAAAATCAA
PtrXTH32	GGTTTCTGGGTCTGGATTTC	GATCTCGTCATGCGTTGGTC
PtrXTH34	CTGGCTACACTGCGGGAGTT	CCACTTCCTCTGATGTAAAC
PtrXTH37	CTCAACAATGGCAATCTTCT	GACCCTTGTGAGTGTAGATA
PtrXTH39	CACTGTCACTGCTTATTATC	AATTGCTGCTCTCTGTTGCC
PtrXTH43	GATTCTGGTTCTGGCTTCCG	GTCAATCTCGTCGTGGGTCG
XTH2-GFP	GGGTCGACTGACTAGTATGGTAAAGAACAAAATGGA	TGCTCACCATACTAGTCACATCCGGATCATATTCTA
XTH14-GFP	GGGTCGACTGACTAGTATGACTTTCTCTCCTATGTT	TGCTCACCATACTAGTTGCCACTGAGCATTCCGGAG
XTH37-GFP	GGGTCGACTGACTAGTATGGCTGCCTACCCTTCTGA	TGCTCACCATACTAGTCTTCTTGGTGGCATTGCATT
Action	ACCCTCCAATCCAGACACTG	TTGCTGACCGTATGAGCAAG
